# Supplementary material for: Frequency of Interferon-Resistance Conferring Substitutions in Amino Acid Positions 70 and 91 of Core Protein of the Russian HCV 1b Isolates Analyzed in the T-Cell Epitopic Context
Source: J Immunol Res. 2018 Feb 7;2018:7685371. doi: 10.1155/2018/7685371 (PMC5821972; doi:10.1155/2018/7685371)
Supplement: Supplementary 5 — Table S2: presentation by HLA I alleles of 9-mer peptide variants derived from the region between aa 83 and 99 of the nucleocapsid (core) of HCV 1b encompassing aa 91, predicted using EPISPOT tool (http://bio.med.ucm.es/episopt.html; EPISPOT [45]). Nine amino acid long peptides were chosen based on the consensus amino acid sequence of nucleocapsid (core) protein of HCV 1b variants isolated in the Russian Federation. Upper row: position of amino acids in HCV core; % (n = 189), percentage of respective variant in a set of 189 HCV 1b sequences; PPC, population protection coverage (PPC) calculated as the proportion of the population that can potentially mount an immune response to the peptide computed using known frequences of the HLA I alleles that can present the epitope; HLA I binding profile lists HLA I molecules predicted to present the epitope. NF, not found. [file 7685371.f5.xlsx]

## Sheet: посчитанный конс. 1b
	R 99,47%; W 0,53%	R 100%	Q 100%	P 100%	I 100%	P 100%	K(187) 98,94% R(2) 1,06%	A(194) 97,35% V(4) 2,12% D(1) 0,53%	R 100%	R(128) 67,72% Q(51) 26,98% H(8) 4,23% Q/R(2) 1,06%	P(180) 95,77% S(3) 1,59% T(3) 1,59% R(3) 1,06%	E(187)98,94% A(1) 0,53% K(1)0,53%	G 99,47%; V 0,53%	R 100%	A (102)53,97% T(70) 37,04% V(8) 4,23% S(8) 4,23% N(1) 0,53%	W 100%	A 100%	Q99,47%; H 0,53%	P 100%	G 100%	Y 100%	P 100%	W 100%
	61	62	63	64	65	66	67	68	69	70	71	72	73	74	75	76	77	78	79	80	81	82	83	кол-во	%		78	79	80	81	82	83	84	85	86	87	88	89	90	91	92	93	94	95	96	97	98	99	100
	W	R	Q	P	I	P	K	A	R	R	P	E	G	R	A	W	A	Q	P	G	Y	P	W	1	0.005		H	P	G	Y	P	W	P	L	Y	G	N	E	G	W	G	W	A	G	W	L	L	S	P
	R	R	Q	P	I	P	R	A	R	Q	P	E	G	R	A	W	A	Q	P	G	Y	P	W	1	0.005		Q	P	G	Y	P	W	P	L	Y	G	N	E	G	C	G	W	A	G	W	L	L	S	P
	R	R	Q	P	I	P	R	V	R	Q	P	E	G	R	A	W	A	Q	P	G	Y	P	W	1	0.005		Q	P	G	Y	P	W	P	L	Y	G	N	E	G	L	G	W	A	G	W	F	L	S	P
	R	R	Q	P	I	P	K	V	R	Q	S	E	G	R	S	W	A	Q	P	G	Y	P	W	1	0.005		Q	P	G	Y	P	W	P	L	Y	G	N	E	G	L	G	W	A	G	W	L	L	S	P
	R	R	Q	P	I	P	K	V	R	Q	R	E	G	R	T	W	A	Q	P	G	Y	P	W	1	0.005		Q	P	G	Y	P	W	P	L	Y	A	N	E	G	M	G	W	A	G	W	L	L	S	P
	R	R	Q	P	I	P	K	V	R	R	P	E	G	R	A	W	A	Q	P	G	Y	P	W	1	0.005		Q	P	G	Y	P	W	P	L	Y	D	N	E	G	M	G	W	A	G	W	L	L	S	P
	R	R	Q	P	I	P	K	D	R	R	P	E	G	R	T	W	A	Q	P	G	Y	P	W	1	0.005		Q	P	G	Y	P	W	P	L	Y	G	D	E	G	M	G	W	A	G	W	L	L	S	P
	R	R	Q	P	I	P	K	A	R	Q	T	E	G	R	A	W	A	Q	P	G	Y	P	W	1	0.005		Q	P	G	Y	P	W	P	L	Y	G	K	E	G	M	G	W	A	G	W	L	L	S	P
	R	R	Q	P	I	P	K	A	R	Q	R	E	G	R	T	W	A	Q	P	G	Y	P	W	1	0.005		Q	P	G	Y	P	W	P	L	Y	G	N	Q	G	M	G	W	A	R	W	F	M	S	P
	R	R	Q	P	I	P	K	A	R	R	S	E	G	R	A	W	A	Q	P	G	Y	P	W	1	0.005		Q	P	G	Y	P	W	P	L	Y	G	N	E	G	M	G	W	A	R	W	L	L	S	P
	R	R	Q	P	I	P	K	A	R	R	T	E	G	R	A	W	A	Q	P	G	Y	P	W	1	0.005		Q	P	G	Y	P	W	P	L	Y	G	N	E	G	M	G	W	A	G	W	F	L	S	P
	R	R	Q	P	I	P	K	A	R	R	S	E	G	R	T	W	A	Q	P	G	Y	P	W	1	0.005		Q	P	G	Y	P	W	P	L	Y	G	N	E	G	M	G	W	A	G	W	L	L	S	P
	R	R	Q	P	I	P	K	A	R	R	T	E	G	R	T	W	A	Q	P	G	Y	P	W	1	0.005		Q	P	G	Y	P	W	P	L	Y	G	N	E	G	M	G	W	A	G	G	L	L	S	P
	R	R	Q	P	I	P	K	A	R	Q	P	K	G	R	T	W	A	Q	P	G	Y	P	W	1	0.005		Q	P	G	Y	P	W	P	L	Y	G	N	E	G	M	G	W	A	G	W	L	L	S	P
	R	R	Q	P	I	P	K	A	R	R	P	A	G	R	A	W	A	Q	P	G	Y	P	W	1	0.005		Q	P	G	Y	P	W	P	L	Y	G	N	E	G	L	G	W	A	G	W	L	L	S	P
	R	R	Q	P	I	P	K	A	R	H	P	E	G	R	S	W	A	Q	P	G	Y	P	W	1	0.005		Q	P	G	Y	P	W	P	L	Y	G	N	E	G	M	G	W	A	G	W	L	L	S	P
	R	R	Q	P	I	P	K	A	R	H	P	E	G	R	V	W	A	Q	P	G	Y	P	W	1	0.005		Q	P	G	Y	P	W	P	L	Y	G	N	E	G	M	G	W	A	G	W	L	L	S	P
	R	R	Q	P	I	P	K	A	R	R/Q	P	E	G	R	T	W	A	Q	P	G	Y	P	W	1	0.005		Q	P	G	Y	P	W	P	L	Y	G	N	E	G	L	G	W	A	G	W	L	L	S	P
	R	R	Q	P	I	P	K	A	R	R/Q	P	E	G	R	A	W	A	Q	P	G	Y	P	W	1	0.005		Q	P	G	Y	P	W	P	L	Y	G	N	E	G	M	G	W	A	G	W	L	L	S	P
	R	R	Q	P	I	P	K	A	R	Q	P	E	G	R	N	W	A	Q	P	G	Y	P	W	1	0.005
	R	R	Q	P	I	P	K	A	R	Q	P	E	G	R	S	W	A	Q	P	G	Y	P	W	1	0.005
	R	R	Q	P	I	P	K	A	R	R	P	E	G	R	A	W	A	H	P	G	Y	P	W	1	0.005
	R	R	Q	P	I	P	K	A	R	H	P	E	G	R	A	W	A	Q	P	G	Y	P	W	3	0.016
	R	R	Q	P	I	P	K	A	R	H	P	E	G	R	T	W	A	Q	P	G	Y	P	W	3	0.016
	R	R	Q	P	I	P	K	A	R	R	P	E	G	R	S	W	A	Q	P	G	Y	P	W	5	0.026
	R	R	Q	P	I	P	K	A	R	Q	P	E	G	R	V	W	A	Q	P	G	Y	P	W	7	0.037
	R	R	Q	P	I	P	K	A	R	Q	P	E	G	R	T	W	A	Q	P	G	Y	P	W	8	0.042
	R	R	Q	P	I	P	K	A	R	Q	P	E	G	R	A	W	A	Q	P	G	Y	P	W	27	0.143
	R	R	Q	P	I	P	K	A	R	R	P	E	G	R	T	W	A	Q	P	G	Y	P	W	52	0.275
	R	R	Q	P	I	P	K	A	R	R	P	E	G	R	A	W	A	Q	P	G	Y	P	W	62	0.328
																								189
	61	62	63	64	65	66	67	68	69	70	71	72	73	74	75	76	77	78	79	80	81	82	83	кол-во	%		78	79	80	81	82	83	84	85	86	87	88	89	90	91	92	93	94	95	96	97	98	99	100
	R	R	Q	P	I	A	K	A	R	R	S	E	G	R	S	W	A	Q	P	G	Y	P	W	1	0.006		Q	P	G	Y	P	W	P	P	S	G	N	E	G	W	G	W	A	G	W	L	L	S	P
	R	R	Q	P	I	P	K	M	R	R	S	E	G	R	S	W	A	Q	P	G	Y	P	W	1	0.006		Q	P	G	Y	P	W	P	F	Y	G	N	E	G	C	G	W	A	G	W	L	L	S	P
	R	R	Q	P	I	P	K	V	R	R	S	E	G	R	S	W	A	Q	P	G	Y	P	W	1	0.006		Q	P	G	Y	P	W	P	L	Y	G	N	E	G	C	G	W	A	G	W	L	L	S	-
	R	R	Q	P	I	P	K	V	R	R	S	E	G	R	S	W	A	Q	P	G	Y	P	W	1	0.006		Q	P	G	Y	P	W	P	L	Y	G	N	E	G	C	G	W	A	G	W	L	L	S	P
	R	R	Q	P	I	P	K	A	R	G	S	E	G	R	S	W	A	Q	P	G	F	P	W	1	0.006		Q	P	G	Y	P	W	P	L	Y	G	N	E	G	C	G	W	A	G	W	L	L	S	P
	R	R	Q	P	I	P	K	A	R	L	S	E	G	R	S	W	A	Q	P	G	Y	P	W	1	0.006
	R	R	Q	P	I	P	K	A	R	R	N	E	G	R	S	W	A	Q	P	G	Y	P	W	1	0.006
	R	R	Q	P	I	P	K	A	R	R	S	G	G	R	S	W	A	Q	P	G	Y	P	W	1	0.006
	R	R	Q	P	I	P	K	A	R	R	S	V	G	R	F	W	A	Q	P	G	Y	P	W	1	0.006
	R	R	Q	P	I	P	K	A	R	R	S	E	G	R	Y	W	A	Q	P	G	Y	P	W	1	0.006
	R	R	Q	P	I	P	K	A	R	R	C	E	G	R	S	W	A	Q	P	G	Y	P	W	3	0.018
	R	R	Q	P	I	P	K	A	R	Q	S	E	G	R	S	W	A	Q	P	G	Y	P	W	5	0.029
	R	R	Q	P	I	P	K	A	R	R	S	D	G	R	S	W	A	Q	P	G	Y	P	W	7	0.041
	R	R	Q	P	I	P	K	A	R	R	S	E	G	R	S	W	A	Q	P	G	Y	P	W	146	0.854
																								171
	61	62	63	64	65	66	67	68	69	70	71	72	73	74	75	76	77	78	79	80	81	82	83	кол-во	%		78	79	80	81	82	83	84	85	86	87	88	89	90	91	92	93	94	95	96	97	98	99	100
	R	R	Q	P	I	P	K	A	R	Q	P	E	G	R	T	W	A	Q	P	G	Y	P	W	1	0.034		Q	P	G	Y	P	W	P	L	Y	G	N	E	G	C	G	W	A	G	W	L	L	S	P
	R	R	Q	P	I	P	K	A	R	P	P	E	G	R	T	W	A	Q	P	G	Y	P	W	1	0.034		Q	P	G	Y	P	W	P	L	Y	G	N	E	G	C	G	W	A	G	W	L	L	S	P
	R	R	Q	P	I	P	K	A	R	R	L	E	G	R	T	W	A	Q	P	G	Y	P	W	1	0.034		Q	P	G	Y	P	W	P	L	Y	G	N	E	G	C	G	W	A	G	W	L	L	S	P
	R	R	Q	P	I	P	K	A	R	R	S	E	G	R	T	W	A	Q	P	G	Y	P	W	1	0.034
	R	?	?	P	I	P	K	A	R	R	P	E	G	R	T	W	A	Q	P	G	Y	P	W	1	0.034
	R	R	Q	P	I	P	K	A	R	R	P	E	G	R	A	W	A	Q	P	G	Y	P	W	3	0.103
	R	R	Q	P	I	P	K	A	R	R	P	E	G	R	T	W	A	Q	P	G	Y	P	W	21	0.724
																								29
[truncated: 6 more columns]

## Sheet: 1A
			60	61	62	63	64	65	66	67	68	69	70	71	72	73	74	75	76	77	78	79	80	81	82	83	84	85	86	87	88	89	90	91	92	93	94	95	96	97	98	99	100	101	102	103	104	105
	43 HCV core 10.03.11 1a	Москва 1	G	R	R	Q	P	I	P	K	A	R	R	P	E	G	R	A	W	A	Q	P	G	Y	P	W	P	L	Y	G	N	E	G	C	G	W	A	G	W	L	L	S	P	R	G	S	R	P
	166 15/06/11 1a	Москва 2	G	R	R	Q	P	I	P	K	A	R	R	P	E	G	R	T	W	A	Q	P	G	Y	P	W	P	L	Y	G	N	E	G	C	G	W	A	G	W	L	L	S	P	R	G	S	R	P
	159 15/06/11 1a	Москва 3	G	R	R	Q	P	I	P	K	A	R	R	P	E	G	R	T	W	A	Q	P	G	Y	P	W	P	L	Y	G	N	E	G	C	G	W	A	G	W	L	L	S	P	R	G	S	R	P
	111 2 15/06/11 1a	Москва 4	G	R	R	Q	P	I	P	K	A	R	R	P	E	G	R	T	W	A	Q	P	G	Y	P	W	P	L	Y	G	N	E	G	C	G	W	A	G	W	L	L	S	P	R	G	S	R	P
	111 1 15/06/11 1a	Москва 5	G	R	R	Q	P	I	P	K	A	R	R	P	E	G	R	T	W	A	Q	P	G	Y	P	W	P	L	Y	G	N	E	G	C	G	W	A	G	W	L	L	S	P	R	G	S	R	P
	7 15/06/11 1a	Москва 6	G	R	R	Q	P	I	P	K	A	R	R	P	E	G	R	T	W	A	Q	P	G	Y	P	W	P	L	Y	G	N	E	G	C	G	W	A	G	W	L	L	S	P	R	G	S	R	P
	10 15/06/11 1a	Москва 7	G	R	R	Q	P	I	P	K	A	R	Q подтв.	P	E	G	R	T	W	A	Q	P	G	Y	P	W	P	L	Y	G	N	E	G	C	G	W	A	G	W	L	L	S	P	R	G	S	R	P
	024_1a_IDUs_Moscow_2014	Москва 8	G	R	R	Q	P	I	P	K	A	R	R	P	E	G	R	T	W	A	Q	P	G	Y	P	W	P	L	Y	G	N	E	G	C	G	W	A	G	W	L	L	S	P	R	G	S	R	P
	034_1a_IDUs_Moscow_2014	Москва 9	G	R	R	Q	P	I	P	K	A	R	R	P	E	G	R	T	W	A	Q	P	G	Y	P	W	P	L	Y	G	N	E	G	C	G	W	A	G	W	L	L	S	P	R	G	S	R	P
	025_1a_IDUs_Moscow_2014	Москва 10	G	R	R	Q	P	I	P	K	A	R	R	P	E	G	R	T	W	A	Q	P	G	Y	P	W	P	L	Y	G	N	E	G	C	G	W	A	G	W	L	L	S	P	R	G	S	R	P
	04_1a_IDUs_Moscow_2014	Москва 11	G	R	R	Q	P	I	P	K	A	R	R	P	E	G	R	T	W	A	Q	P	G	Y	P	W	P	L	Y	G	N	E	G	C	G	W	A	G	W	L	L	S	P	R	G	S	R	P
	050_1a_Moscow_2014	Москва 12	G	R	R	Q	P	I	P	K	A	R	R	P	E	G	R	T	W	A	Q	P	G	Y	P	W	P	L	Y	G	N	E	G	C	G	W	A	G	W	L	L	S	P	R	G	S	R	P
	058_1a_IDUs_Moscow_2014	Москва 13	G	R	R	Q	P	I	P	K	A	R	P	P	E	G	R	T	W	A	Q	P	G	Y	P	W	P	L	Y	G	N	E	G	C	G	W	A	G	W	L	L	S	P	R	G	S	R	P
	067_1a_IDUs_Moscow_2014	Москва 14	G	R	R	Q	P	I	P	K	A	R	R	P	E	G	R	T	W	A	Q	P	G	Y	P	W	P	L	Y	G	N	E	G	C	G	W	A	G	W	L	L	S	P	R	G	S	R	P
	075_1a_IDUs_Moscow_2014	Москва 15	G	R	R	Q	P	I	P	K	A	R	R	P	E	G	R	T	W	A	Q	P	G	Y	P	W	P	L	Y	G	N	E	G	C	G	W	A	G	W	L	L	S	P	R	G	S	R	P
	084_1a_IDUs_Moscow_2014	Москва 16	G	R	R	Q	P	I	P	K	A	R	R	P	E	G	R	T	W	A	Q	P	G	Y	P	W	P	L	Y	G	N	E	G	C	G	W	A	G	W	L	L	S	P	R	G	S	R	P
	096_1a_Moscow_2014	Москва 17	G	R	R	Q	P	I	P	K	A	R	R	P	E	G	R	A	W	A	Q	P	G	Y	P	W	P	L	Y	G	N	E	G	C	G	W	A	G	W	L	L	S	P	R	G	S	R	P
	097_1a_Moscow_2014	Москва 18	G	R	R	Q	P	I	P	K	A	R	R	P	E	G	R	T	W	A	Q	P	G	Y	P	W	P	L	Y	G	N	E	G	C	G	W	A	G	W	L	L	S	P	R	G	S	R	P
	100_1a_IDUs_Moscow_2014	Москва 19	G	R	R	Q	P	I	P	K	A	R	R	P	E	G	R	T	W	A	Q	P	G	Y	P	W	P	L	Y	G	N	E	G	C	G	W	A	G	W	L	L	S	P	R	G	S	R	P
	111_1a_IDUs_Moscow_2014	Москва 20	G	R	R	Q	P	I	P	K	A	R	R	P	E	G	R	T	W	A	Q	P	G	Y	P	W	P	L	Y	G	N	E	G	C	G	W	A	G	W	L	L	S	P	H	G	S	R	P
	49_1a_IDUs_Moscow_2014	Москва 21	G	R	R	Q	P	I	P	K	A	R	R	L	E	G	R	T	W	A	Q	P	G	Y	P	W	P	L	Y	G	N	E	G	C	G	W	A	G	W	L	L	S	P	R	G	S	R	P
	56_1a_IDUs_Moscow_2014	Москва 22	G	R	R	Q	P	I	P	K	A	R	R	P	E	G	R	T	W	A	Q	P	G	Y	P	W	P	L	Y	G	N	E	G	C	G	W	A	G	W	L	L	S	P	R	G	S	R	P
	65_1a_IDUs_Moscow_2014	Москва 23	G	R	R	Q	P	I	P	K	A	R	R	P	E	G	R	T	W	A	Q	P	G	Y	P	W	P	L	Y	G	N	E	G	C	G	W	A	G	W	L	L	S	P	R	G	S	R	P
	76_1a_IDUs_Moscow_2014	Москва 24	G	R	R	Q	P	I	P	K	A	R	R	P	E	G	R	T	W	A	Q	P	G	Y	P	W	P	L	Y	G	N	E	G	C	G	W	A	G	W	L	L	S	P	R	G	S	R	P
	84_1a_IDUs_Moscow_2014	Москва 25	D	R	R	Q	P	I	P	K	A	R	R	S	E	G	R	T	W	A	Q	P	G	Y	P	W	P	L	Y	G	N	E	G	C	G	W	A	G	W	L	L	S	P	R	G	S	R	P
	KM054515.1 1a Moskva	Москва 26	G	R	R	Q	P	I	P	K	A	R	R	P	E	G	R	A	W	A	Q	P	G	Y	P	W	P	L	Y	G	N	E	G	C	G	W	A	G	W	L	L	S	P	R	G	S	R	P
	X71407.1 1a Moskva	Москва 27	G	R	?	?	P	I	P	K	A	R	R	P	E	G	R	T	W	A	Q	P	G	Y	P	W	P	L	Y	G	N	E	G	C	G	W	A	G	W	L	L	S	P	R	G	S	R	P
	AY070211.1 1a Piter	Питер 28	G	R	R	Q	P	I	P	K	A	R	R	P	E	G	R	T	W	A	Q	P	G	Y	P	W	P	L	Y	G	N	E	G	C	G	W	A	G	W	L	L	S	P	-	-	-	-	-
	696_1a_Khabarovsk_2008	Хабаровск 29	G	R	R	Q	P	I	P	K	A	R	R	P	E	G	R	T	W	A	Q	P	G	Y	P	W	P	L	Y	G	N	E	G	C	G	W	A	G	W	L	L	S	P	R	G	S	R	P

## Sheet: 3A
		61	62	63	64	65	66	67	68	69	70	71	72	73	74	75	76	77	78	79	80	81	82	83	84	85	86	87	88	89	90	91	92	93	94	95	96	97	98	99	100	101	102	103	104
	Москва 1	R	R	Q	P	I	P	K	A	R	R	S	E	G	R	S	W	A	Q	P	G	Y	P	W	P	L	Y	G	N	E	G	C	G	W	?	G	W	L	L	?	-	-	-	-	-
	Москва 2	R	R	Q	P	I	P	K	A	R	R	S	E	G	R	S	W	A	Q	P	G	Y	P	W	P	L	Y	G	N	E	G	C	G	W	A	G	W	L	L	S	P	R	G	S	R
	Москва 3	R	R	Q	P	I	P	K	A	R	R	S	E	G	R	S	W	A	Q	P	G	Y	P	W	P	L	Y	G	N	E	G	C	G	W	A	G	W	L	L	S	P	R	G	S	R
	Москва 4	R	R	Q	P	I	P	K	A	R	R	S	E	G	R	S	W	A	Q	P	G	Y	P	W	P	L	Y	G	N	E	G	C	G	W	A	G	W	L	L	S	P	R	G	S	R
	Москва 5	R	R	Q	P	I	P	K	A	R	R	S	E	G	R	S	W	A	Q	P	G	Y	P	W	P	L	Y	G	N	E	G	C	G	W	A	G	W	L	L	S	P	R	G	S	R
	Москва 6	R	R	Q	P	I	P	K	A	R	R	S	E	G	R	S	W	A	Q	P	G	Y	P	W	P	L	Y	G	N	E	G	C	G	W	A	G	W	L	L	S	P	R	G	S	R
	Москва 7	R	R	Q	P	I	P	K	A	R	R	S	E	G	R	S	W	A	Q	P	G	Y	P	W	P	L	Y	G	N	E	G	C	G	W	A	G	W	L	L	S	P	R	G	S	R
	Москва 8	R	R	Q	P	I	P	K	A	R	R	S	E	G	R	S	W	A	Q	P	G	Y	P	W	P	L	Y	G	N	E	G	C	G	W	A	G	W	L	L	S	P	R	G	S	R
	Москва 9	R	R	Q	P	I	P	K	A	R	R	S	E	G	R	S	W	A	Q	P	G	Y	P	W	P	L	Y	G	N	E	G	C	G	W	A	G	W	L	L	S	P	R	G	S	R
	Москва 10	R	R	Q	P	I	P	K	A	R	R	S	E	G	R	S	W	A	Q	P	G	Y	P	W	P	L	Y	G	N	E	G	C	G	W	A	G	W	L	L	S	P	R	G	S	R
	Москва 11	R	R	Q	P	I	P	K	A	R	R	S	E	G	R	S	W	A	Q	P	G	Y	P	W	P	L	Y	G	N	E	G	C	G	W	A	G	W	L	L	S	P	R	G	S	R
	Москва 12	R	R	Q	P	I	P	K	A	R	R	S	E	G	R	S	W	A	Q	P	G	Y	P	W	P	L	Y	G	N	E	G	C	G	W	A	G	W	L	L	S	P	R	G	S	R
	Москва 13	R	R	Q	P	I	P	K	A	R	R	S	E	G	R	S	W	A	Q	P	G	Y	P	W	P	L	Y	G	N	E	G	C	G	W	A	G	W	L	L	S	P	R	G	S	R
	Москва 14	R	R	Q	P	I	P	K	A	R	R	S	E	G	R	S	W	A	Q	P	G	Y	P	W	P	L	Y	G	N	E	G	C	G	W	A	G	W	L	L	S	P	R	G	S	R
	Москва 15	R	R	Q	P	I	P	K	A	R	R	S	E	G	R	S	W	A	Q	P	G	Y	P	W	P	L	Y	G	N	E	G	C	G	W	A	G	W	L	L	S	P	R	G	S	R
	Москва 16	R	R	Q	P	I	P	K	A	R	R	S	E	G	R	S	W	A	Q	P	G	Y	P	W	P	L	Y	G	N	E	G	C	G	W	A	G	W	L	L	S	P	R	G	S	R
	Москва 17	R	R	Q	P	I	P	K	A	R	R	S	E	G	R	S	W	A	Q	P	G	Y	P	W	P	L	Y	G	N	E	G	C	G	W	A	G	W	L	L	S	P	R	G	S	R
	Москва 18	R	R	Q	P	I	P	K	A	R	R	S	E	G	R	S	W	A	Q	P	G	Y	P	W	P	L	Y	G	N	E	G	C	G	W	A	G	W	L	L	S	P	R	G	S	R
	Москва 19	R	R	Q	P	I	P	K	A	R	R	S	E	G	R	S	W	A	Q	P	G	Y	P	W	P	L	Y	G	N	E	G	C	G	W	A	G	W	L	L	S	P	R	G	S	R
	Москва 20	R	R	Q	P	I	P	K	A	R	R	S	E	G	R	S	W	A	Q	P	G	Y	P	W	P	L	Y	G	N	E	G	C	G	W	A	G	W	L	L	S	P	R	G	S	R
	Москва 21	R	R	Q	P	I	P	K	A	R	R	S	E	G	R	S	W	A	Q	P	G	Y	P	W	P	L	Y	G	N	E	G	C	G	W	A	G	W	L	L	S	P	R	G	S	R
	Москва 22	R	R	Q	P	I	P	K	A	R	R	S	E	G	R	S	W	A	Q	P	G	Y	P	W	P	L	Y	G	N	E	G	C	G	W	A	G	W	L	L	S	P	R	G	S	R
	Москва 23	R	R	Q	P	I	P	K	A	R	R	S	E	G	R	S	W	A	Q	P	G	Y	P	W	P	L	Y	G	N	E	G	C	G	W	A	G	W	L	L	S	P	R	G	S	R
	Москва 24	R	R	Q	P	I	P	K	A	R	R	S	E	G	R	S	W	A	Q	P	G	Y	P	W	P	L	Y	G	N	E	G	C	G	W	A	G	W	L	L	S	P	R	G	S	R
	Москва 25	R	R	Q	P	I	P	K	A	R	R	S	E	G	R	S	W	A	Q	P	G	Y	P	W	P	L	Y	G	N	E	G	C	G	W	A	G	W	L	L	S	P	R	G	S	R
	Москва 26	R	R	Q	P	I	P	K	A	R	R	S	E	G	R	S	W	A	Q	P	G	Y	P	W	P	L	Y	G	N	E	G	C	G	W	A	G	W	L	L	S	P	R	G	S	R
	Москва 27	R	R	Q	P	I	P	K	A	R	R	S	E	G	R	S	W	A	Q	P	G	Y	P	W	P	L	Y	G	N	E	G	C	G	W	A	G	W	L	L	S	P	R	G	S	R
	Москва 28	R	R	Q	P	I	P	K	A	R	R	S	E	G	R	S	W	A	Q	P	G	Y	P	W	P	L	Y	G	N	E	G	C	G	W	A	G	W	L	L	S	P	R	G	S	R
	Москва 29	R	R	Q	P	I	P	K	A	R	R	S	E	G	R	S	W	A	Q	P	G	Y	P	W	P	L	Y	G	N	E	G	C	G	W	A	G	W	L	L	S	P	R	G	S	R
	Москва 30	R	R	Q	P	I	P	K	A	R	R	C	E	G	R	S	W	A	Q	P	G	Y	P	W	P	L	Y	G	N	E	G	C	G	W	A	G	W	L	L	S	P	R	G	S	R
	Москва 31	R	R	Q	P	I	P	K	A	R	R	S	E	G	R	S	W	A	Q	P	G	Y	P	W	P	L	Y	G	N	E	G	C	G	W	A	G	W	L	L	S	P	R	G	S	R
	Москва 32	R	R	Q	P	I	P	K	A	R	R	C	E	G	R	S	W	A	Q	P	G	Y	P	W	P	L	Y	G	N	E	G	C	G	W	A	G	W	L	L	S	P	R	G	S	R
	Москва 33	R	R	Q	P	I	P	K	A	R	R	S	E	G	R	S	W	A	Q	P	G	Y	P	W	P	L	Y	G	N	E	G	C	G	W	A	G	W	L	L	S	P	R	G	S	R
	Москва 34	R	R	Q	P	I	P	K	A	R	R	S	E	G	R	S	W	A	Q	P	G	Y	P	W	P	L	Y	G	N	E	G	C	G	W	A	G	W	L	L	S	P	R	G	S	R
	Москва 35	R	R	Q	P	I	P	K	A	R	Q	S	E	G	R	S	W	A	Q	P	G	Y	P	W	P	L	Y	G	N	E	G	C	G	W	A	G	W	L	L	S	P	R	G	S	R
	Москва 36	R	R	Q	P	I	P	K	A	R	R	S	E	G	R	S	W	A	Q	P	G	Y	P	W	P	L	Y	G	N	E	G	C	G	W	A	G	W	L	L	S	P	R	G	S	R
	Москва 37	R	R	Q	P	I	P	K	A	R	R	S	E	G	R	S	W	A	Q	P	G	Y	P	W	P	L	Y	G	N	E	G	C	G	W	A	G	W	L	L	S	P	R	G	S	R
	Москва 38	R	R	Q	P	I	P	K	A	R	R	S	E	G	R	S	W	A	Q	P	G	Y	P	W	P	L	Y	G	N	E	G	C	G	W	A	G	W	L	L	S	P	R	G	S	R
	Москва 39	R	R	Q	P	I	P	K	A	R	R	S	E	G	R	S	W	A	Q	P	G	Y	P	W	P	L	Y	G	N	E	G	C	G	W	A	G	W	L	L	S	P	R	G	S	R
	Москва 40	R	R	Q	P	I	P	K	A	R	R	S	E	G	R	S	W	A	Q	P	G	Y	P	W	P	L	Y	G	N	E	G	C	G	W	A	G	W	L	L	S	P	R	G	S	R
	Москва 41	R	R	Q	P	I	P	K	A	R	R	S	E	G	R	S	W	A	Q	P	G	Y	P	W	P	L	Y	G	N	E	G	C	G	W	A	G	W	L	L	S	P	R	G	S	R
	Москва 42	R	R	Q	P	I	P	K	A	R	R	S	E	G	R	S	W	A	Q	P	G	Y	P	W	P	L	Y	G	N	E	G	C	G	W	A	G	W	L	L	S	P	R	G	S	R
	Москва 43	R	R	Q	P	I	P	K	A	R	R	S	E	G	R	S	W	A	Q	P	G	Y	P	W	P	L	Y	G	N	E	G	C	G	W	A	G	W	L	L	S	P	R	G	S	R
	Москва 44	R	R	Q	P	I	P	K	A	R	R	S	E	G	R	S	W	A	Q	P	G	Y	P	W	P	L	Y	G	N	E	G	C	G	W	A	G	W	L	L	S	P	R	G	S	R
	Москва 45	R	R	Q	P	I	P	K	A	R	R	S	E	G	R	S	W	A	Q	P	G	Y	P	W	P	L	Y	G	N	E	G	C	G	W	A	G	W	L	L	S	P	R	G	S	R
	Москва 46	R	R	Q	P	I	P	K	A	R	R	S	G	G	R	S	W	A	Q	P	G	Y	P	W	P	L	Y	G	N	E	G	C	G	W	A	G	W	L	L	S	P	R	G	S	R
	Москва 47	R	R	Q	P	I	P	K	A	R	R	S	E	G	R	S	W	A	Q	P	G	Y	P	W	P	L	Y	G	N	E	G	C	G	W	A	G	W	L	L	S	P	R	G	S	R
	Москва 48	R	R	Q	P	I	P	K	A	R	R	S	E	G	R	S	W	A	Q	P	G	Y	P	W	P	L	Y	G	N	E	G	C	G	W	A	G	W	L	L	S	P	R	G	S	R
	Москва 49	R	R	Q	P	I	P	K	A	R	R	S	E	G	R	S	W	A	Q	P	G	Y	P	W	P	L	Y	G	N	E	G	C	G	W	A	G	W	L	L	S	P	R	G	S	R
	Москва 50	R	R	Q	P	I	P	K	A	R	R	S	E	G	R	S	W	A	Q	P	G	Y	P	W	P	L	Y	G	N	E	G	C	G	W	A	G	W	L	L	S	P	R	G	S	R
	Москва 51	R	R	Q	P	I	P	K	A	R	R	S	E	G	R	S	W	A	Q	P	G	Y	P	W	P	L	Y	G	N	E	G	C	G	W	A	G	W	L	L	S	P	R	G	S	R
	Москва 52	R	R	Q	P	I	P	K	A	R	R	S	E	G	R	S	W	A	Q	P	G	Y	P	W	P	L	Y	G	N	E	G	C	G	W	A	G	W	L	L	S	P	R	G	S	R
	Москва 53	R	R	Q	P	I	P	K	A	R	R	S	E	G	R	S	W	A	Q	P	G	Y	P	W	P	L	Y	G	N	E	G	C	G	W	A	G	W	L	L	S	P	R	G	S	R
	Москва 54	R	R	Q	P	I	P	K	A	R	R	S	E	G	R	S	W	A	Q	P	G	Y	P	W	P	L	Y	G	N	E	G	C	G	W	A	G	W	L	L	S	P	R	G	S	R
	Москва 55	R	R	Q	P	I	P	K	A	R	R	S	E	G	R	S	W	A	Q	P	G	Y	P	W	P	L	Y	G	N	E	G	C	G	W	A	G	W	L	L	S	P	R	G	S	R
	Москва 56	R	R	Q	P	I	P	K	A	R	R	S	E	G	R	S	W	A	Q	P	G	Y	P	W	P	L	Y	G	N	E	G	C	G	W	A	G	W	L	L	S	P	R	G	S	R
	Москва 57	R	R	Q	P	I	P	K	A	R	Q	S	E	G	R	S	W	A	Q	P	G	Y	P	W	P	L	Y	G	N	E	G	C	G	W	A	G	W	L	L	S	P	R	G	S	R
	Москва 58	R	R	Q	P	I	P	K	A	R	R	S	E	G	R	S	W	A	Q	P	G	Y	P	W	P	L	Y	G	N	E	G	C	G	W	A	G	W	L	L	S	P	R	G	S	R
	Москва 59	R	R	Q	P	I	P	K	A	R	R	S	E	G	R	S	W	A	Q	P	G	Y	P	W	P	L	Y	G	N	E	G	C	G	W	A	G	W	L	L	S	P	R	G	S	R
	Москва 60	R	R	Q	P	I	P	K	A	R	R	S	E	G	R	S	W	A	Q	P	G	Y	P	W	P	L	Y	G	N	E	G	C	G	W	A	G	W	L	L	S	P	R	G	S	R
	Москва 61	R	R	Q	P	I	P	K	A	R	R	S	E	G	R	S	W	A	Q	P	G	Y	P	W	P	L	Y	G	N	E	G	C	G	W	A	G	W	L	L	S	P	R	G	S	R
	Москва 62	R	R	Q	P	I	P	K	A	R	R	S	E	G	R	S	W	A	Q	P	G	Y	P	W	P	L	Y	G	N	E	G	C	G	W	A	G	W	L	L	S	P	R	G	S	R
	Москва 63	R	R	Q	P	I	P	K	A	R	R	S	E	G	R	S	W	A	Q	P	G	Y	P	W	P	L	Y	G	N	E	G	C	G	W	A	G	W	L	L	S	P	R	G	S	R
	Москва 64	R	R	Q	P	I	P	K	A	R	R	S	E	G	R	S	W	A	Q	P	G	Y	P	W	P	L	Y	G	N	E	G	C	G	W	A	G	W	L	L	S	P	R	G	S	R
	Москва 65	R	R	Q	P	I	P	K	A	R	R	S	E	G	R	S	W	A	Q	P	G	Y	P	W	P	L	Y	G	N	E	G	C	G	W	A	G	W	L	L	S	P	R	G	S	R
	Москва 66	R	R	Q	P	I	P	K	A	R	R	S	E	G	R	S	W	A	Q	P	G	Y	P	W	P	L	Y	G	N	E	G	C	G	W	A	G	W	L	L	S	P	R	G	S	R
	Москва 67	R	R	Q	P	I	P	K	A	R	R	S	E	G	R	S	W	A	Q	P	G	Y	P	W	P	F подтверждено	Y	G	N	E	G	C	G	W	A	G	W	L	L	S	P	R	G	S	R
	Москва 68	R	R	Q	P	I	P	K	A	R	R	S	E	G	R	S	W	A	Q	P	G	Y	P	W	P	L	Y	G	N	E	G	C	G	W	A	G	W	L	L	S	P	R	G	S	R
	Москва 69	R	R	Q	P	I	P	K	A	R	R	S	E	G	R	S	W	A	Q	P	G	Y	P	W	P	L	Y	G	N	E	G	C	G	W	A	G	W	L	L	S	P	R	G	S	R
	Москва 70	R	R	Q	P	I	P	K	A	R	R	S	E	G	R	S	W	A	Q	P	G	Y	P	W	P	L	Y	G	N	E	G	C	G	W	A	G	W	L	L	S	P	R	G	S	R
	Москва 71	R	R	Q	P	I	P	K	A	R	R	S	E	G	R	S	W	A	Q	P	G	Y	P	W	P	L	Y	G	N	E	G	C	G	W	A	G	W	L	L	S	P	R	G	S	R
	Москва 72	R	R	Q	P	I	P	K	A	R	R	S	E	G	R	S	W	A	Q	P	G	Y	P	W	P	L	Y	G	N	E	G	C	G	W	A	G	W	L	L	S	P	R	G	S	R
	Москва 73	R	R	Q	P	I	P	K	A	R	R	S	E	G	R	S	W	A	Q	P	G	Y	P	W	P	L	Y	G	N	E	G	C	G	W	A	G	W	L	L	S	P	R	G	S	R
	Москва 74	R	R	Q	P	I	P	K	A	R	R	S	E	G	R	S	W	A	Q	P	G	Y	P	W	P	L	Y	G	N	E	G	C	G	W	A	G	W	L	L	S	P	R	G	S	R
	Москва 75	R	R	Q	P	I	P	K	A	R	R	S	E	G	R	S	W	A	Q	P	G	Y	P	W	P	L	Y	G	N	E	G	C	G	W	A	G	W	L	L	S	P	R	G	S	R
	Москва 76	R	R	Q	P	I	P	K	A	R	R	S	E	G	R	S	W	A	Q	P	G	Y	P	W	P	L	Y	G	N	E	G	C	G	W	A	G	W	L	L	S	P	R	G	S	R
	Москва 77	R	R	Q	P	I	P	K	A	R	R	S	E	G	R	S	W	A	Q	P	G	Y	P	W	P	L	Y	G	N	E	G	C	G	W	A	G	W	L	L	S	P	R	G	S	R
	Москва 78	R	R	Q	P	I	P	K	A	R	R	S	D	G	R	S	W	A	Q	P	G	Y	P	W	P	L	Y	G	N	E	G	C	G	W	A	G	W	L	L	S	P	R	G	S	R
	Москва 79	R	R	Q	P	I	P	K	A	R	R	S	E	G	R	S	W	A	Q	P	G	Y	P	W	P	L	Y	G	N	E	G	C	G	W	A	G	W	L	L	S	P	R	G	S	R
	Москва 80	R	R	Q	P	I	P	K	A	R	R	C	E	G	R	S	W	A	Q	P	G	Y	P	W	P	L	Y	G	N	E	G	C	G	W	A	G	W	L	L	S	P	R	G	S	R
	Москва 81	R	R	Q	P	I	P	K	A	R	R	S	D	G	R	S	W	A	Q	P	G	Y	P	W	P	L	Y	G	N	E	G	C	G	W	A	G	W	L	L	S	P	R	G	S	R
	Москва 82	R	R	Q	P	I	P	K	A	R	R	S	E	G	R	S	W	A	Q	P	G	Y	P	W	P	L	Y	G	N	E	G	C	G	W	A	G	W	L	L	S	P	R	G	S	R
	Москва 83	R	R	Q	P	I	P	K	A	R	R	S	E	G	R	S	W	A	Q	P	G	Y	P	W	P	L	Y	G	N	E	G	C	G	W	A	G	W	L	L	S	P	R	G	S	R
	Москва 84	R	R	Q	P	I	P	K	A	R	R	S	E	G	R	S	W	A	Q	P	G	Y	P	W	P	L	Y	G	N	E	G	C	G	W	A	G	W	L	L	S	P	R	G	S	R
	Москва 85	R	R	Q	P	I	P	K	M	R	R	S	E	G	R	S	W	A	Q	P	G	Y	P	W	P	L	Y	G	N	E	G	C	G	W	A	G	W	L	L	S	P	R	G	S	R
	Москва 86	R	R	Q	P	I	P	K	A	R	R	S	E	G	R	S	W	A	Q	P	G	Y	P	W	P	L	Y	G	N	E	G	C	G	W	A	G	W	L	L	S	P	R	G	S	R
	Москва 87	R	R	Q	P	I	P	K	A	R	R	S	E	G	R	S	W	A	Q	P	G	Y	P	W	P	L	Y	G	N	E	G	C	G	W	A	G	W	L	L	S	P	R	G	S	R
	Москва 88	R	R	Q	P	I	P	K	A	R	R	S	E	G	R	S	W	A	Q	P	G	Y	P	W	P	L	Y	G	N	E	G	C	G	W	A	G	W	L	L	S	P	R	G	S	R
	Москва 89	R	R	Q	P	I	P	K	A	R	R	S	E	G	R	S	W	A	Q	P	G	Y	P	W	P	L	Y	G	N	E	G	C	G	W	A	G	W	L	L	S	P	R	G	S	R
	Москва 90	R	R	Q	P	I	P	K	A	R	R	S	E	G	R	S	W	A	Q	P	G	Y	P	W	P	L	Y	G	N	E	G	C	G	W	A	G	W	L	L	S	P	R	G	S	R
	Москва 91	R	R	Q	P	I	P	K	A	R	R	S	D	G	R	S	W	A	Q	P	G	Y	P	W	P	L	Y	G	N	E	G	C	G	W	A	G	W	L	L	S	P	R	G	S	R
	Москва 92	R	R	Q	P	I	P	K	A	R	R	S	E	G	R	S	W	A	Q	P	G	Y	P	W	P	L	Y	G	N	E	G	C	G	W	A	G	W	L	L	S	P	R	G	S	R
	Москва 93	R	R	Q	P	I	P	K	A	R	R	S	E	G	R	S	W	A	Q	P	G	Y	P	W	P	L	Y	G	N	E	G	C	G	W	A	G	W	L	L	S	P	R	G	S	R
	Москва 94	R	R	Q	P	I	P	K	A	R	L	S	E	G	R	S	W	A	Q	P	G	Y	P	W	P	L	Y	G	N	E	G	C	G	W	A	G	W	L	L	S	P	R	G	S	R
	Москва 95	R	R	Q	P	I	P	K	A	R	R	S	E	G	R	S	W	A	Q	P	G	Y	P	W	P	L	Y	G	N	E	G	C	G	W	A	G	W	L	L	S	P	R	G	S	R
	Москва 96	R	R	Q	P	I	P	K	A	R	R	S	E	G	R	S	W	A	Q	P	G	Y	P	W	P	L	Y	G	N	E	G	C	G	W	A	G	W	L	L	S	P	R	G	S	R
	Москва 97	R	R	Q	P	I	P	K	A	R	R	S	E	G	R	S	W	A	Q	P	G	Y	P	W	P	L	Y	G	N	E	G	C	G	W	A	G	W	L	L	S	P	R	G	S	R
	Москва 98	R	R	Q	P	I	P	K	A	R	R	S	E	G	R	S	W	A	Q	P	G	Y	P	W	P	L	Y	G	N	E	G	C	G	W	A	G	W	L	L	S	P	R	G	S	R
	Москва 99	R	R	Q	P	I	P	K	A	R	R	S	E	G	R	S	W	A	Q	P	G	Y	P	W	P	L	Y	G	N	E	G	C	G	W	A	G	W	L	L	S	P	R	G	S	R
	Москва 100	R	R	Q	P	I	P	K	A	R	Q	S	E	G	R	S	W	A	Q	P	G	Y	P	W	P	L	Y	G	N	E	G	C	G	W	A	G	W	L	L	S	P	R	G	S	R
	Москва 101	R	R	Q	P	I	P	K	A	R	R	S	E	G	R	S	W	A	Q	P	G	Y	P	W	P	L	Y	G	N	E	G	C	G	W	A	G	W	L	L	S	P	R	G	S	R
	Москва 102	R	R	Q	P	I	P	K	A	R	R	S	E	G	R	S	W	A	Q	P	G	Y	P	W	P	L	Y	G	N	E	G	C	G	W	A	G	W	L	L	S	P	R	G	S	R
	Москва 103	R	R	Q	P	I	P	K	A	R	R	S	E	G	R	S	W	A	Q	P	G	Y	P	W	P	L	Y	G	N	E	G	C	G	W	A	G	W	L	L	S	P	R	G	S	R
	Москва 104	R	R	Q	P	I	P	K	V	R	R	S	E	G	R	S	W	A	Q	P	G	Y	P	W	P	L	Y	G	N	E	G	C	G	W	A	G	W	L	L	S	P	R	G	S	R
	Москва 105	R	R	Q	P	I	P	K	A	R	R	S	E	G	R	S	W	A	Q	P	G	Y	P	W	P	L	Y	G	N	E	G	C	G	W	A	G	W	L	L	S	P	R	G	S	R
	Москва 106	R	R	Q	P	I	P	K	A	R	R	S	E	G	R	S	W	A	Q	P	G	Y	P	W	P	L	Y	G	N	E	G	C	G	W	A	G	W	L	L	S	P	R	G	S	R
	Москва 107	R	R	Q	P	I	P	K	A	R	R	S	E	G	R	S	W	A	Q	P	G	Y	P	W	P	L	Y	G	N	E	G	C	G	W	A	G	W	L	L	S	P	R	G	S	R
	Москва 108	R	R	Q	P	I	P	K	A	R	R	S	E	G	R	S	W	A	Q	P	G	Y	P	W	P	L	Y	G	N	E	G	C	G	W	A	G	W	L	L	S	P	R	G	S	R
	Москва 109	R	R	Q	P	I	P	K	A	R	Q	S	E	G	R	S	W	A	Q	P	G	Y	P	W	P	L	Y	G	N	E	G	C	G	W	A	G	W	L	L	S	P	R	G	S	R
	Москва 110	R	R	Q	P	I	P	K	A	R	R	S	E	G	R	S	W	A	Q	P	G	Y	P	W	P	L	Y	G	N	E	G	C	G	W	A	G	W	L	L	S	P	R	G	S	R
	Москва 111	R	R	Q	P	I	P	K	A	R	R	S	E	G	R	S	W	A	Q	P	G	Y	P	W	P	L	Y	G	N	E	G	C	G	W	A	G	W	L	L	S	P	R	G	S	R
	Москва 112	R	R	Q	P	I	P	K	A	R	R	S	E	G	R	S	W	A	Q	P	G	Y	P	W	P	L	Y	G	N	E	G	C	G	W	A	G	W	L	L	S	P	R	G	S	R
	Москва 113	R	R	Q	P	I	P	K	A	R	R	S	E	G	R	S	W	A	Q	P	G	Y	P	W	P	L	Y	G	N	E	G	C	G	W	A	G	W	L	L	S	P	R	G	S	R
	Питер 114	R	R	Q	P	I	P	K	A	R	R	S	E	G	R	S	W	A	Q	P	G	Y	P	W	P	L	Y	G	N	E	G	C	G	W	A	G	W	L	L	S	P	-	-	-	-
	Питер 115	R	R	Q	P	I	P	K	A	R	R	S	E	G	R	S	W	A	Q	P	G	Y	P	W	P	L	Y	G	N	E	G	C	G	W	A	G	W	L	L	S	P	-	-	-	-
	Питер 116	R	R	Q	P	I	P	K	A	R	R	S	E	G	R	S	W	A	Q	P	G	Y	P	W	P	L	Y	G	N	E	G	C	G	W	A	G	W	L	L	S	P	-	-	-	-
	Питер 117	R	R	Q	P	I	P	K	A	R	R	S	E	G	R	S	W	A	Q	P	G	Y	P	W	P	L	Y	G	N	E	G	C	G	W	A	G	W	L	L	S	P	-	-	-	-
	Питер 118	R	R	Q	P	I	P	K	A	R	R	S	E	G	R	S	W	A	Q	P	G	Y	P	W	P	L	Y	G	N	E	G	C	G	W	A	G	W	L	L	S	P	-	-	-	-
	Питер 119	R	R	Q	P	I	P	K	A	R	R	S	E	G	R	S	W	A	Q	P	G	Y	P	W	P	L	Y	G	N	E	G	C	G	W	A	G	W	L	L	S	P	-	-	-	-
	Питер 120	R	R	Q	P	I	P	K	A	R	R	S	E	G	R	S	W	A	Q	P	G	Y	P	W	P	L	Y	G	N	E	G	C	G	W	A	G	W	L	L	S	P	-	-	-	-
	Питер 121	R	R	Q	P	I	P	K	A	R	R	S	E	G	R	S	W	A	Q	P	G	Y	P	W	P	L	Y	G	N	E	G	C	G	W	A	G	W	L	L	S	P	-	-	-	-
	Питер 122	R	R	Q	P	I	P	K	A	R	Q	S	E	G	R	S	W	A	Q	P	G	Y	P	W	P	L	Y	G	N	E	G	C	G	W	A	G	W	L	L	S	P	-	-	-	-
	Питер 123	R	R	Q	P	I	P	K	A	R	R	S	E	G	R	S	W	A	Q	P	G	Y	P	W	P	L	Y	G	N	E	G	C	G	W	A	G	W	L	L	S	P	-	-	-	-
	Питер 124	R	R	Q	P	I	P	K	A	R	R	S	E	G	R	S	W	A	Q	P	G	Y	P	W	P	L	Y	G	N	E	G	C	G	W	A	G	W	L	L	S	P	-	-	-	-
	Питер 125	R	R	Q	P	I	P	K	A	R	R	S	E	G	R	S	W	A	Q	P	G	Y	P	W	P	L	Y	G	N	E	G	C	G	W	A	G	W	L	L	S	P	-	-	-	-
	Питер 126	R	R	Q	P	I	P	K	A	R	R	S	E	G	R	S	W	A	Q	P	G	Y	P	W	P	L	Y	G	N	E	G	C	G	W	A	G	W	L	L	S	P	-	-	-	-
	Питер 127	R	R	Q	P	I	P	K	A	R	R	S	E	G	R	S	W	A	Q	P	G	Y	P	W	P	L	Y	G	N	E	G	C	G	W	A	G	W	L	L	S	P	-	-	-	-
	Питер 128	R	R	Q	P	I	P	K	A	R	R	S	E	G	R	S	W	A	Q	P	G	Y	P	W	P	L	Y	G	N	E	G	C	G	W	A	G	W	L	L	S	P	-	-	-	-
	Питер 129	R	R	Q	P	I	P	K	A	R	R	S	E	G	R	S	W	A	Q	P	G	Y	P	W	P	L	Y	G	N	E	G	C	G	W	A	G	W	L	L	S	P	-	-	-	-
	Питер 130	R	R	Q	P	I	P	K	A	R	R	S	E	G	R	S	W	A	Q	P	G	Y	P	W	P	L	Y	G	N	E	G	C	G	W	A	G	W	L	L	S	P	-	-	-	-
	Новосибирск 131	R	R	Q	P	I	P	K	A	R	R	S	E	G	R	S	W	A	Q	P	G	Y	P	W	P	L	Y	G	N	E	G	C	G	W	A	G	W	L	L	S	P	R	G	S	R
	Новосибирск 132	R	R	Q	P	I	A	K	A	R	R	S	E	G	R	S	W	A	Q	P	G	Y	P	W	P	L	Y	G	N	E	G	C	G	W	A	G	W	L	L	S	P	R	G	S	R
	Новосибирск 133	R	R	Q	P	I	P	K	A	R	R	S	E	G	R	S	W	A	Q	P	G	Y	P	W	P	L	Y	G	N	E	G	C	G	W	A	G	W	L	L	S	P	R	G	S	R
	Новосибирск 134	R	R	Q	P	I	P	K	A	R	R	S	V	G	R	F	W	A	Q	P	G	Y	P	W	P	L	Y	G	N	E	G	C	G	W	A	G	W	L	L	S	P	R	G	S	R
	Новосибирск 135	R	R	Q	P	I	P	K	A	R	R	S	E	G	R	S	W	A	Q	P	G	Y	P	W	P	L	Y	G	N	E	G	C	G	W	A	G	W	L	L	S	P	R	G	S	R
	Новосибирск 136	R	R	Q	P	I	P	K	A	R	R	S	E	G	R	S	W	A	Q	P	G	Y	P	W	P	L	Y	G	N	E	G	C	G	W	A	G	W	L	L	S	P	R	G	S	R
	Новосибирск 137	R	R	Q	P	I	P	K	A	R	R	S	E	G	R	S	W	A	Q	P	G	Y	P	W	P	L	Y	G	N	E	G	C	G	W	A	G	W	L	L	S	P	R	G	S	R
	Новосибирск 138	R	R	Q	P	I	P	K	A	R	R	S	E	G	R	S	W	A	Q	P	G	Y	P	W	P	L	Y	G	N	E	G	C	G	W	A	G	W	L	L	S	P	R	G	S	R
	Новосибирск 139	R	R	Q	P	I	P	K	A	R	R	S	E	G	R	S	W	A	Q	P	G	Y	P	W	P	L	Y	G	N	E	G	C	G	W	A	G	W	L	L	S	P	R	G	S	R
	Новосибирск 140	R	R	Q	P	I	P	K	A	R	R	S	E	G	R	S	W	A	Q	P	G	Y	P	W	P	L	Y	G	N	E	G	C	G	W	A	G	W	L	L	S	P	R	G	S	R
	Новосибирск 141	R	R	Q	P	I	P	K	A	R	R	S	E	G	R	S	W	A	Q	P	G	Y	P	W	P	L	Y	G	N	E	G	C	G	W	A	G	W	L	L	S	P	R	G	S	R
	Новосибирск 142	R	R	Q	P	I	P	K	A	R	G	S	E	G	R	S	W	A	Q	P	G	F	P	W	P	P	S	G	N	E	G	W	G	W	A	G	W	L	L	S	P	R	G	S	R
	Новосибирск 143	R	R	Q	P	I	P	K	A	R	R	S	E	G	R	S	W	A	Q	P	G	Y	P	W	P	L	Y	G	N	E	G	C	G	W	A	G	W	L	L	S	P	R	G	S	R
	Новосибирск 144	R	R	Q	P	I	P	K	V	R	R	S	E	G	R	S	W	A	Q	P	G	Y	P	W	P	L	Y	G	N	E	G	C	G	W	A	G	W	L	L	S	P	R	G	S	R
	Новосибирск 145	R	R	Q	P	I	P	K	A	R	R	S	E	G	R	S	W	A	Q	P	G	Y	P	W	P	L	Y	G	N	E	G	C	G	W	A	G	W	L	L	S	P	R	G	S	R
	Хабаровск 146	R	R	Q	P	I	P	K	A	R	R	S	E	G	R	S	W	A	Q	P	G	Y	P	W	P	L	Y	G	N	E	G	C	G	W	A	G	W	L	L	S	P	R	G	S	R
	Хабаровск 147	R	R	Q	P	I	P	K	A	R	R	S	E	G	R	S	W	A	Q	P	G	Y	P	W	P	L	Y	G	N	E	G	C	G	W	A	G	W	L	L	S	P	R	G	S	R
	Хабаровск 148	R	R	Q	P	I	P	K	A	R	R	S	E	G	R	S	W	A	Q	P	G	Y	P	W	P	L	Y	G	N	E	G	C	G	W	A	G	W	L	L	S	P	R	G	S	R
	Хабаровск 149	R	R	Q	P	I	P	K	A	R	R	S	D	G	R	S	W	A	Q	P	G	Y	P	W	P	L	Y	G	N	E	G	C	G	W	A	G	W	L	L	S	P	R	G	S	R
	Хабаровск 150	R	R	Q	P	I	P	K	A	R	R	S	E	G	R	S	W	A	Q	P	G	Y	P	W	P	L	Y	G	N	E	G	C	G	W	A	G	W	L	L	S	P	R	G	S	R
	Хабаровск 151	R	R	Q	P	I	P	K	A	R	R	S	E	G	R	Y	W	A	Q	P	G	Y	P	W	P	L	Y	G	N	E	G	C	G	W	A	G	W	L	L	S	P	R	G	S	R
	Хабаровск 152	R	R	Q	P	I	P	K	A	R	R	S	D	G	R	S	W	A	Q	P	G	Y	P	W	P	L	Y	G	N	E	G	C	G	W	A	G	W	L	L	S	P	R	G	S	R
	Хабаровск 153	R	R	Q	P	I	P	K	A	R	R	S	E	G	R	S	W	A	Q	P	G	Y	P	W	P	L	Y	G	N	E	G	C	G	W	A	G	W	L	L	S	P	R	G	S	R
	Хабаровск 154	R	R	Q	P	I	P	K	A	R	R	S	E	G	R	S	W	A	Q	P	G	Y	P	W	P	L	Y	G	N	E	G	C	G	W	A	G	W	L	L	S	P	R	G	S	R
	Хабаровск 155	R	R	Q	P	I	P	K	A	R	R	S	E	G	R	S	W	A	Q	P	G	Y	P	W	P	L	Y	G	N	E	G	C	G	W	A	G	W	L	L	S	P	R	G	S	R
	Хабаровск 156	R	R	Q	P	I	P	K	A	R	R	S	E	G	R	S	W	A	Q	P	G	Y	P	W	P	L	Y	G	N	E	G	C	G	W	A	G	W	L	L	S	P	R	G	S	R
	Ростов 157	R	R	Q	P	I	P	K	A	R	R	S	E	G	R	S	W	A	Q	P	G	Y	P	W	P	L	Y	G	N	E	G	C	G	W	A	G	W	L	L	S	P	R	G	S	R
	Ростов 158	R	R	Q	P	I	P	K	A	R	R	S	E	G	R	S	W	A	Q	P	G	Y	P	W	P	L	Y	G	N	E	G	C	G	W	A	G	W	L	L	S	P	R	G	S	R
	Ростов 159	R	R	Q	P	I	P	K	A	R	R	S	E	G	R	S	W	A	Q	P	G	Y	P	W	P	L	Y	G	N	E	G	C	G	W	A	G	W	L	L	S	P	R	G	S	R
	Ростов 160	R	R	Q	P	I	P	K	A	R	R	S	E	G	R	S	W	A	Q	P	G	Y	P	W	P	L	Y	G	N	E	G	C	G	W	A	G	W	L	L	S	P	R	G	S	R
	Свердловск 161	R	R	Q	P	I	P	K	A	R	R	S	E	G	R	S	W	A	Q	P	G	Y	P	W	P	L	Y	G	N	E	G	C	G	W	A	G	W	L	L	S	P	R	G	S	R
	Тыва 162	R	R	Q	P	I	P	K	A	R	R	S	D	G	R	S	W	A	Q	P	G	Y	P	W	P	L	Y	G	N	E	G	C	G	W	A	G	W	L	L	S	P	R	G	S	R
	Тыва 163	R	R	Q	P	I	P	K	A	R	R	S	D	G	R	S	W	A	Q	P	G	Y	P	W	P	L	Y	G	N	E	G	C	G	W	A	G	W	L	L	S	P	R	G	S	R
	Тыва 164	R	R	Q	P	I	P	K	A	R	R	S	E	G	R	S	W	A	Q	P	G	Y	P	W	P	L	Y	G	N	E	G	C	G	W	A	G	W	L	L	S	P	R	G	S	R
	Тыва 165	R	R	Q	P	I	P	K	A	R	R	S	E	G	R	S	W	A	Q	P	G	Y	P	W	P	L	Y	G	N	E	G	C	G	W	A	G	W	L	L	S	P	R	G	S	R
	Тыва 166	R	R	Q	P	I	P	K	A	R	R	N	E	G	R	S	W	A	Q	P	G	Y	P	W	P	L	Y	G	N	E	G	C	G	W	A	G	W	L	L	S	P	R	G	S	R
	Тыва 167	R	R	Q	P	I	P	K	A	R	R	S	E	G	R	S	W	A	Q	P	G	Y	P	W	P	L	Y	G	N	E	G	C	G	W	A	G	W	L	L	S	P	R	G	S	R
	Якутия 168	R	R	Q	P	I	P	K	A	R	R	S	E	G	R	S	W	A	Q	P	G	Y	P	W	P	L	Y	G	N	E	G	C	G	W	A	G	W	L	L	S	P	R	G	S	R
	Якутия 169	R	R	Q	P	I	P	K	A	R	R	S	E	G	R	S	W	A	Q	P	G	Y	P	W	P	L	Y	G	N	E	G	C	G	W	A	G	W	L	L	S	P	R	G	S	R
	Якутия 170	R	R	Q	P	I	P	K	A	R	R	S	E	G	R	S	W	A	Q	P	G	Y	P	W	P	L	Y	G	N	E	G	C	G	W	A	G	W	L	L	S	P	R	G	S	R
	Якутия 171	R	R	Q	P	I	P	K	A	R	R	S	E	G	R	S	W	A	Q	P	G	Y	P	W	P	L	Y	G	N	E	G	C	G	W	A	G	W	L	L	S	P	R	G	S	R

## Sheet: 1b все
		60	61	62	63	64	65	66	67	68	69	70	71	72	73	74	75	76	77	78	79	80	81	82	83	84	85	86	87	88	89	90	91	92	93	94	95	96	97	98	99	100	101	102	103	104	105
KT983617.1 1b Moskva	Москва 1	G	R	R	Q	P	I	P	K	A	R	R	P	E	G	R	T	W	A	Q	P	G	Y	P	W	P	L	Y	G	N	E	G	C	G	W	A	G	W	L	L	S	P	R	G	S	R	P
AF176573 1b Moskva	Москва 2	G	R	R	Q	P	I	P	K	A	R	H	P	E	G	R	T	W	A	Q	P	G	Y	P	W	P	L	Y	G	N	E	G	L	G	W	A	G	W	L	L	S	P	R	G	S	R	P
13_1b_Moscow_2008	Москва 3	G	R	R	Q	P	I	P	K	A	R	Q	P	E	G	R	T	W	A	Q	P	G	Y	P	W	P	L	Y	G	N	E	G	M	G	W	A	G	W	L	L	S	P	R	G	S	R	P
14_1b_Moscow_2008	Москва 4	G	R	R	Q	P	I	P	K	A	R	R	P	E	G	R	T	W	A	Q	P	G	Y	P	W	P	L	Y	G	N	E	G	M	G	W	A	G	W	L	L	S	P	H	G	S	R	P
24_1b_Moscow_2008	Москва 5	G	R	R	Q	P	I	P	K	A	R	R	P	E	G	R	A	W	A	Q	P	G	Y	P	W	P	L	Y	G	N	E	G	M	G	W	A	G	W	L	L	S	P	R	G	S	R	P
364_1b_Moscow_2008	Москва 6	G	R	R	Q	P	I	P	K	A	R	R	P	E	G	R	A	W	A	Q	P	G	Y	P	W	P	L	Y	G	N	E	G	M	G	W	A	G	W	L	L	S	P	R	G	S	R	P
600_1b_Moscow_2008	Москва 7	G	R	R	Q	P	I	P	K	A	R	R	P	E	G	R	A	W	A	Q	P	G	Y	P	W	P	L	Y	G	N	E	G	L	G	W	A	G	W	L	L	S	P	R	G	S	R	P
01____IDUs	Москва 8	G	R	R	Q	P	I	P	K	A	R	R	P	E	G	R	T	W	A	Q	P	G	Y	P	W	P	L	Y	G	N	E	G	M	G	W	A	G	W	L	L	S	P	R	G	S	R	P
0100____IDUs	Москва 9	G	R	R	Q	P	I	P	K	A	R	Q	P	E	G	R	A	W	A	Q	P	G	Y	P	W	P	L	Y	G	N	E	G	M	G	W	A	G	W	L	L	S	P	R	G	S	R	P
0103____IDUs	Москва 10	G	R	R	Q	P	I	P	K	A	R	R	P	E	G	R	A	W	A	Q	P	G	Y	P	W	P	L	Y	G	N	E	G	M	G	W	A	G	W	L	L	S	P	R	G	S	R	P
0104____IDUs	Москва 11	G	R	R	Q	P	I	P	K	A	R	R	P	E	G	R	T	W	A	Q	P	G	Y	P	W	P	L	Y	G	N	E	G	M	G	W	A	G	W	L	L	S	P	R	G	S	R	P
011____IDUs	Москва 12	G	R	R	Q	P	I	P	K	A	R	H	P	E	G	R	A	W	A	Q	P	G	Y	P	W	P	L	Y	G	N	E	G	M	G	W	A	G	W	L	L	S	P	R	G	S	R	P
0112____IDUs	Москва 13	G	R	R	Q	P	I	P	K	A	R	Q	P	E	G	R	A	W	A	Q	P	G	Y	P	W	P	L	Y	G	N	E	G	M	G	W	A	G	W	L	L	S	P	R	G	S	R	P
019_Non-DUs	Москва 14	G	R	R	Q	P	I	P	K	A	R	R	P	E	G	R	A	W	A	Q	P	G	Y	P	W	P	L	Y	G	N	E	G	M	G	W	A	G	W	L	L	S	P	R	G	S	R	P
026____IDUs	Москва 15	G	R	R	Q	P	I	P	K	A	R	R	P	E	G	R	T	W	A	Q	P	G	Y	P	W	P	L	Y	G	N	E	G	M	G	W	A	G	W	L	L	S	P	R	G	S	R	P
028____IDUs	Москва 16	G	R	R	Q	P	I	P	K	A	R	R	P	E	G	R	A	W	A	Q	P	G	Y	P	W	P	L	Y	G	N	E	G	M	G	W	A	G	W	L	L	S	P	R	G	S	R	P
03____IDUs	Москва 17	G	R	R	Q	P	I	P	K	A	R	H	P	E	G	R	A	W	A	Q	P	G	Y	P	W	P	L	Y	G	N	E	G	M	G	W	A	G	W	L	L	S	P	R	G	S	R	P
031____IDUs	Москва 18	G	R	R	Q	P	I	P	K	A	R	Q	P	E	G	R	S	W	A	Q	P	G	Y	P	W	P	L	Y	G	N	E	G	M	G	W	A	G	W	L	L	S	P	R	G	S	R	P
033____IDUs	Москва 19	G	R	R	Q	P	I	P	K	A	R	R	P	E	G	R	A	W	A	Q	P	G	Y	P	W	P	L	Y	G	N	E	G	M	G	W	A	G	W	L	L	S	P	R	G	S	R	P
045____IDUs	Москва 20	G	R	R	Q	P	I	P	K	A	R	R	P	E	G	R	T	W	A	Q	P	G	Y	P	W	P	L	Y	G	N	E	G	M	G	W	A	G	W	L	L	S	P	R	G	S	R	P
048_Non-IDUs	Москва 21	G	R	R	Q	P	I	P	K	A	R	R	P	E	G	R	T	W	A	Q	P	G	Y	P	W	P	L	Y	G	N	E	G	M	G	W	A	G	W	L	L	S	P	R	G	S	R	P
05_Non-DUs	Москва 22	G	R	R	Q	P	I	P	K	A	R	Q	P	E	G	R	A	W	A	Q	P	G	Y	P	W	P	L	Y	A	N	E	G	M	G	W	A	G	W	L	L	S	P	R	G	S	R	P
055____IDUs	Москва 23	G	R	R	Q	P	I	P	K	A	R	R	P	E	G	R	T	W	A	Q	P	G	Y	P	W	P	L	Y	G	N	E	G	M	G	W	A	G	W	L	L	S	P	R	G	S	R	P
056_Non-IDUs	Москва 24	G	R	R	Q	P	I	P	K	A	R	R	P	E	G	R	A	W	A	Q	P	G	Y	P	W	P	L	Y	G	N	E	G	L	G	W	A	G	W	L	L	S	P	R	G	S	R	P
062_Non-IDUs	Москва 25	G	R	R	Q	P	I	P	K	A	R	R	P	E	G	R	A	W	A	Q	P	G	Y	P	W	P	L	Y	G	N	E	G	M	G	W	A	G	W	L	L	S	P	R	G	S	R	P
063____IDUs	Москва 26	G	R	R	Q	P	I	P	K	A	R	R	P	E	G	R	A	W	A	Q	P	G	Y	P	W	P	L	Y	G	N	E	G	L	G	W	A	G	W	L	L	S	P	R	G	S	R	P
065____IDUs	Москва 27	G	R	R	Q	P	I	P	K	A	R	Q	P	E	G	R	A	W	A	Q	P	G	Y	P	W	P	L	Y	G	N	E	G	L	G	W	A	G	W	L	L	S	P	R	G	S	R	P
068_Non-IDUs	Москва 28	G	R	R	Q	P	I	P	K	A	R	R	P	E	G	R	T	W	A	Q	P	G	Y	P	W	P	L	Y	G	N	E	G	M	G	W	A	G	W	L	L	S	P	R	G	S	R	P
070____IDUs	Москва 29	G	R	R	Q	P	I	P	K	A	R	Q	P	E	G	R	T	W	A	Q	P	G	Y	P	W	P	L	Y	G	N	E	G	M	G	W	A	G	W	L	L	S	P	R	G	S	R	P
078____IDUs	Москва 30	G	R	R	Q	P	I	P	K	A	R	R	P	E	G	R	T	W	A	Q	P	G	Y	P	W	P	L	Y	G	N	E	G	M	G	W	A	G	W	L	L	S	P	R	G	S	R	P
079____IDUs	Москва 31	G	R	R	Q	P	I	P	K	A	R	R	P	E	G	R	T	W	A	Q	P	G	Y	P	W	P	L	Y	G	N	E	G	M	G	W	A	G	W	L	L	S	P	R	G	S	R	P
080_Non-IDUs	Москва 32	G	R	R	Q	P	I	P	K	A	R	R	P	E	G	R	T	W	A	Q	P	G	Y	P	W	P	L	Y	G	N	E	G	M	G	W	A	G	W	L	L	S	P	R	G	S	R	P
085____IDUs	Москва 33	G	R	R	Q	P	I	P	K	A	R	R	P	E	G	R	A	W	A	Q	P	G	Y	P	W	P	L	Y	G	N	E	G	L	G	W	A	G	W	L	L	S	P	R	G	S	R	P
086____IDUs	Москва 34	G	R	R	Q	P	I	P	K	A	R	R	P	E	G	R	A	W	A	Q	P	G	Y	P	W	P	L	Y	G	N	E	G	M	G	W	A	G	W	L	L	S	P	R	G	S	R	P
087____IDUs	Москва 35	G	R	R	Q	P	I	P	K	A	R	R	P	E	G	R	A	W	A	Q	P	G	Y	P	W	P	L	Y	G	N	E	G	M	G	W	A	G	W	L	L	S	P	R	G	S	R	P
09_____IDUs	Москва 36	G	R	R	Q	P	I	P	K	A	R	R	P	E	G	R	A	W	A	Q	P	G	Y	P	W	P	L	Y	G	N	E	G	M	G	W	A	G	W	L	L	S	P	R	G	S	R	P
101____IDUs	Москва 37	G	R	R	Q	P	I	P	K	A	R	R	P	E	G	R	A	W	A	Q	P	G	Y	P	W	P	L	Y	G	N	E	G	L	G	W	A	G	W	F	L	S	P	R	G	S	R	P
103____IDUs	Москва 38	G	R	R	Q	P	I	P	K	A	R	Q	P	E	G	R	A	W	A	Q	P	G	Y	P	W	P	L	Y	G	N	E	G	M	G	W	A	G	W	L	L	S	P	R	G	S	R	P
108____IDUs	Москва 39	G	R	R	Q	P	I	P	K	A	R	Q	P	E	G	R	A	W	A	Q	P	G	Y	P	W	P	L	Y	G	N	E	G	L	G	W	A	G	W	L	L	S	P	R	G	S	R	P
13____IDUs	Москва 40	G	R	R	Q	P	I	P	K	A	R	R	P	E	G	R	T	W	A	Q	P	G	Y	P	W	P	L	Y	G	N	E	G	M	G	W	A	G	W	L	L	S	P	R	G	S	R	P
14_Non-DUs	Москва 41	G	R	R	Q	P	I	P	K	A	R	R	P	E	G	R	T	W	A	Q	P	G	Y	P	W	P	L	Y	G	N	E	G	M	G	W	A	G	W	L	L	S	P	H	G	S	R	P
17_Non-Dus	Москва 42	G	R	R	Q	P	I	P	K	A	R	H	P	E	G	R	T	W	A	Q	P	G	Y	P	W	P	L	Y	G	N	E	G	M	G	W	A	G	W	L	L	S	P	R	G	S	R	P
2____IDUs	Москва 43	G	R	R	Q	P	I	P	K	A	R	R	P	E	G	R	T	W	A	Q	P	G	Y	P	W	P	L	Y	G	N	E	G	L	G	W	A	G	W	L	L	S	P	R	G	S	R	P
24_Non-DUs	Москва 44	G	R	R	Q	P	I	P	K	A	R	R	P	E	G	R	A	W	A	Q	P	G	Y	P	W	P	L	Y	G	N	E	G	L	G	W	A	G	W	L	L	S	P	R	G	S	R	P
27____IDUs	Москва 45	G	R	R	Q	P	I	P	K	A	R	Q	P	E	G	R	T	W	A	Q	P	G	Y	P	W	P	L	Y	G	N	E	G	L	G	W	A	G	W	L	L	S	P	R	G	S	R	P
29_Non-DUs	Москва 46	G	R	R	Q	P	I	P	K	A	R	Q	P	E	G	R	T	W	A	Q	P	G	Y	P	W	P	L	Y	G	N	E	G	M	G	W	A	G	W	L	L	S	P	R	G	S	R	P
30_Non-DUs	Москва 47	G	R	R	Q	P	I	P	K	A	R	R	P	E	G	R	T	W	A	Q	P	G	Y	P	W	P	L	Y	G	N	E	G	M	G	W	A	G	W	L	L	S	P	R	G	S	R	P
4_Non-DUs	Москва 48	G	R	R	Q	P	I	P	K	A	R	R	P	E	G	R	A	W	A	Q	P	G	Y	P	W	P	L	Y	G	N	E	G	M	G	W	A	G	W	L	L	S	P	R	G	S	R	P
41_Non-DUs	Москва 49	G	R	R	Q	P	I	P	K	A	R	Q	P	E	G	R	A	W	A	Q	P	G	Y	P	W	P	L	Y	G	N	E	G	M	G	W	A	G	W	L	L	S	P	R	G	S	R	P
43_Non-DUs	Москва 50	G	R	R	Q	P	I	P	K	A	R	R	P	E	G	R	T	W	A	Q	P	G	Y	P	W	P	L	Y	G	N	E	G	L	G	W	A	G	W	L	L	S	P	R	G	S	R	P
46_Non-DUs	Москва 51	G	R	R	Q	P	I	P	K	A	R	Q	P	E	G	R	A	W	A	Q	P	G	Y	P	W	P	L	Y	G	N	E	G	M	G	W	A	G	W	L	L	S	P	R	G	S	R	P
47____IDUs	Москва 52	G	R	R	Q	P	I	P	K	A	R	Q	P	E	G	R	V	W	A	Q	P	G	Y	P	W	P	L	Y	G	N	E	G	M	G	W	A	G	W	L	L	S	P	R	G	S	R	P
5____IDUs	Москва 53	G	R	R	Q	P	I	P	K	A	R	R	P	E	G	R	T	W	A	Q	P	G	Y	P	W	P	L	Y	G	N	E	G	M	G	W	A	G	W	L	L	S	P	R	G	S	R	P
50____IDUs	Москва 54	G	R	R	Q	P	I	P	K	A	R	Q	P	E	G	R	A	W	A	Q	P	G	Y	P	W	P	L	Y	G	N	E	G	M	G	W	A	G	W	L	L	S	P	R	G	S	R	P
51____IDUs	Москва 55	G	R	R	Q	P	I	P	K	A	R	Q	P	E	G	R	V	W	A	Q	P	G	Y	P	W	P	L	Y	G	N	E	G	M	G	W	A	G	W	L	L	S	P	R	G	S	R	P
52____IDUs	Москва 56	G	R	R	Q	P	I	P	K	A	R	R	P	E	G	R	T	W	A	Q	P	G	Y	P	W	P	L	Y	G	N	E	G	L	G	W	A	G	W	L	L	S	P	R	G	S	R	P
53____IDUs	Москва 57	G	R	R	Q	P	I	P	K	A	R	Q	P	E	G	R	A	W	A	Q	P	G	Y	P	W	P	L	Y	G	N	E	G	M	G	W	A	G	W	L	L	S	P	R	G	S	R	P
54____IDUs	Москва 58	G	R	R	Q	P	I	P	K	A	R	Q	P	E	G	R	V	W	A	Q	P	G	Y	P	W	P	L	Y	G	N	E	G	M	G	W	A	G	W	L	L	S	P	R	G	S	R	P
59____IDUs	Москва 59	G	R	R	Q	P	I	P	K	A	R	Q	P	E	G	R	V	W	A	Q	P	G	Y	P	W	P	L	Y	G	N	E	G	M	G	W	A	G	W	L	L	S	P	R	G	S	R	P
6____IDUs	Москва 60	G	R	R	Q	P	I	P	K	A	R	R	P	E	G	R	T	W	A	Q	P	G	Y	P	W	P	L	Y	G	N	E	G	L	G	W	A	G	W	L	L	S	P	R	G	S	R	P
60____IDUs	Москва 61	G	R	R	Q	P	I	P	K	A	R	Q	P	E	G	R	A	W	A	Q	P	G	Y	P	W	P	L	Y	G	N	E	G	M	G	W	A	G	W	L	L	S	P	R	G	S	R	P
62_Non-DUs	Москва 62	G	R	R	Q	P	I	P	K	A	R	R	P	E	G	R	T	W	A	Q	P	G	Y	P	W	P	L	Y	G	N	E	G	M	G	W	A	G	W	L	L	S	P	H	G	S	R	P
68_Non-DUs	Москва 63	G	R	R	Q	P	I	P	K	A	R	R	P	E	G	R	A	W	A	Q	P	G	Y	P	W	P	L	Y	G	N	E	G	M	G	W	A	G	W	L	L	S	P	R	G	S	R	P
7____IDUs	Москва 64	G	R	R	Q	P	I	P	K	A	R	R	P	E	G	R	T	W	A	Q	P	G	Y	P	W	P	L	Y	G	N	E	G	M	G	W	A	G	W	L	L	S	P	R	G	S	R	P
74____IDUs	Москва 65	G	R	R	Q	P	I	P	K	A	R	R	P	E	G	R	A	W	A	Q	P	G	Y	P	W	P	L	Y	G	N	E	G	M	G	W	A	G	W	L	L	S	P	R	G	S	R	P
75_Non-IDUs	Москва 66	G	R	R	Q	P	I	P	K	A	R	Q	P	E	G	R	N	W	A	Q	P	G	Y	P	W	P	L	Y	G	N	E	G	M	G	W	A	G	W	L	L	S	P	R	G	S	R	P
77____IDUs	Москва 67	G	R	R	Q	P	I	P	K	A	R	R	P	E	G	R	A	W	A	Q	P	G	Y	P	W	P	L	Y	G	N	E	G	M	G	W	A	G	W	L	L	S	P	R	G	S	R	P
8____IDUs	Москва 68	G	R	R	Q	P	I	P	K	A	R	Q	P	E	G	R	T	W	A	Q	P	G	Y	P	W	P	L	Y	G	N	E	G	M	G	W	A	G	W	L	L	S	P	R	G	S	R	P
80____IDUs	Москва 69	G	R	R	Q	P	I	P	K	A	R	R	P	E	G	R	A	W	A	Q	P	G	Y	P	W	P	L	Y	G	N	E	G	M	G	W	A	G	W	L	L	S	P	H	G	S	R	P
89____IDUs	Москва 70	G	R	R	Q	P	I	P	K	A	R	R	P	E	G	R	A	W	A	Q	P	G	Y	P	W	P	L	Y	G	N	E	G	L	G	W	A	G	W	L	L	S	P	R	G	S	R	P
96____IDUs	Москва 71	G	R	R	Q	P	I	P	K	A	R	H	P	E	G	R	A	W	A	Q	P	G	Y	P	W	P	L	Y	G	N	E	G	M	G	W	A	G	W	L	L	S	P	R	G	S	R	P
	Москва 72	G	R	R	Q	P	I	P	R	V	R	Q	P	E	G	R	A	W	A	Q	P	G	Y	P	W	P	L	Y	G	N	E	G	M	G	W	A	G	W	L	L	S	P	R	G	S	R	P
	Москва 73	G	R	R	Q	P	I	P	K	A	R	Q	P	E	G	R	A	W	A	Q	P	G	Y	P	W	P	L	Y	G	N	E	G	M	G	W	A	G	W	L	L	S	P	R	G	S	R	P
	Москва 74	G	R	R	Q	P	I	P	K	A	R	R	P	E	G	R	A	W	A	Q	P	G	Y	P	W	P	L	Y	G	N	E	G	M	G	W	A	G	W	L	L	S	P	R	G	S	R	P
	Москва 75	G	R	R	Q	P	I	P	K	A	R	Q	P	E	G	R	T	W	A	Q	P	G	Y	P	W	P	L	Y	G	N	E	G	M	G	W	A	G	W	L	L	S	P	R	G	S	R	P
	Москва 76	G	R	R	Q	P	I	P	K	A	R	R	P	E	G	R	A	W	A	Q	P	G	Y	P	W	P	L	Y	G	N	E	G	M	G	W	A	G	W	L	L	S	P	R	G	S	R	P
	Москва 77	G	R	R	Q	P	I	P	K	A	R	R	P	E	G	R	A	W	A	Q	P	G	Y	P	W	P	L	Y	G	N	E	G	M	G	W	A	G	W	L	L	S	P	H	G	S	R	P
	Москва 78	G	R	R	Q	P	I	P	K	A	R	R	P	E	G	R	T	W	A	Q	P	G	Y	P	W	P	L	Y	G	N	E	G	M	G	W	A	G	W	L	L	S	P	R	G	L	W	P
	Москва 79	G	R	R	Q	P	I	P	K	A	R	R	S	E	G	R	T	W	A	Q	P	G	Y	P	W	P	L	Y	G	N	E	G	M	G	W	A	G	G	L	L	S	P	R	G	L	R	P
	Москва 80	G	R	R	Q	P	I	P	K	V	R	Q	S	E	G	R	S	W	A	Q	P	G	Y	P	W	P	L	Y	G	N	E	G	M	G	W	A	G	W	L	L	S	P	R	G	S	R	P
	Москва 81	G	R	R	Q	P	I	P	K	A	R	R	P	E	G	R	A	W	A	Q	P	G	Y	P	W	P	L	Y	G	N	E	G	L	G	W	A	G	W	L	L	S	P	R	G	S	R	P
	Москва 82	G	R	R	Q	P	I	P	K	A	R	R	P	E	G	R	A	W	A	Q	P	G	Y	P	W	P	L	Y	G	K	E	G	M	G	W	A	G	W	L	L	S	P	R	V	S	R	P
	Москва 83	G	R	R	Q	P	I	P	K	A	R	R	P	E	G	R	A	W	A	Q	P	G	Y	P	W	P	L	Y	G	N	E	G	M	G	W	A	G	W	L	L	S	P	R	G	S	Q	P
	Москва 84	G	R	R	Q	P	I	P	K	A	R	Q	R	E	G	R	T	W	A	Q	P	G	Y	P	W	P	L	Y	G	N	E	G	M	G	W	A	G	W	L	L	S	P	R	G	S	R	P
	Москва 85	G	R	R	Q	P	I	P	K	A	R	Q	P	E	G	R	V	W	A	Q	P	G	Y	P	W	P	L	Y	G	N	E	G	M	G	W	A	G	W	L	L	S	P	R	G	S	R	P
	Москва 86	G	R	R	Q	P	I	P	K	A	R	R	P	E	G	R	A	W	A	Q	P	G	Y	P	W	P	L	Y	G	N	E	G	M	G	W	A	G	W	L	L	-	-	-	-	-	-	-
	Москва 87	G	R	R	Q	P	I	P	K	A	R	R	P	E	G	R	A	W	A	Q	P	G	Y	P	W	P	L	Y	G	N	E	G	M	G	W	A	G	W	L	L	S	P	R	G	S	R	P
	Москва 88	G	R	R	Q	P	I	P	K	A	R	Q	P	E	G	R	T	W	A	Q	P	G	Y	P	W	P	L	Y	G	N	E	G	M	G	W	A	G	W	L	L	S	P	R	G	S	R	P
	Москва 89	G	R	R	Q	P	I	P	K	A	R	H	P	E	G	R	V	W	A	Q	P	G	Y	P	W	P	L	Y	G	N	E	G	M	G	W	A	G	W	L	L	S	P	R	G	S	R	P
	Москва 90	G	R	R	Q	P	I	P	K	V	R	Q	R	E	G	R	T	W	A	Q	P	G	Y	P	W	P	L	Y	G	N	E	G	M	G	W	A	G	W	L	L	S	P	R	G	S	R	P
	Москва 91	G	R	R	Q	P	I	P	K	A	R	Q	P	E	G	R	T	W	A	Q	P	G	Y	P	W	P	L	Y	G	N	E	G	M	G	W	A	G	W	L	L	S	P	R	G	S	R	P
	Москва 92	G	R	R	Q	P	I	P	K	A	R	H	P	E	G	R	T	W	A	Q	P	G	Y	P	W	P	L	Y	G	N	E	G	L	G	W	A	G	W	L	L	S	P	R	G	S	R	P
	Москва 93	G	R	R	Q	P	I	P	K	A	R	Q	P	E	G	R	A	W	A	Q	P	G	Y	P	W	P	L	Y	G	N	E	G	M	G	W	A	G	W	L	L	S	P	R	G	S	R	P
	Москва 94	G	R	R	Q	P	I	P	K	A	R	R	S	E	G	R	A	W	A	Q	P	G	Y	P	W	P	L	Y	G	N	E	G	L	G	W	A	G	W	L	L	S	P	R	G	S	R	P
	Питер 95	G	R	R	Q	P	I	P	K	A	R	Q	P	E	G	R	V	W	A	Q	P	G	Y	P	W	P	L	Y	G	N	E	G	M	G	W	A	G	W	L	L	S	P	R	G	S	R	P
	Питер 96	G	R	R	Q	P	I	P	K	A	R	R	P	E	G	R	A	W	A	Q	P	G	Y	P	W	P	L	Y	G	N	E	G	L	G	W	A	G	W	L	L	S	P	-	-	-	-	-
	Питер 97	G	R	R	Q	P	I	P	K	A	R	R	P	E	G	R	A	W	A	Q	P	G	Y	P	W	P	L	Y	G	N	E	G	M	G	W	A	G	W	L	L	S	P	-	-	-	-	-
	Питер 98	G	R	R	Q	P	I	P	K	A	R	R	P	E	G	R	T	W	A	Q	P	G	Y	P	W	P	L	Y	G	N	E	G	L	G	W	A	G	W	L	L	S	P	-	-	-	-	-
	Питер 99	G	R	R	Q	P	I	P	K	A	R	R	P	E	G	R	A	W	A	Q	P	G	Y	P	W	P	L	Y	G	N	E	G	M	G	W	A	G	W	L	L	S	P	-	-	-	-	-
	Питер 100	G	R	R	Q	P	I	P	K	A	R	R	P	E	G	R	A	W	A	Q	P	G	Y	P	W	P	L	Y	G	N	Q	G	M	G	W	A	R	W	F	M	S	P	-	-	-	-	-
	Питер 101	G	R	R	Q	P	I	P	K	A	R	R	P	E	G	R	T	W	A	Q	P	G	Y	P	W	P	L	Y	G	N	E	G	M	G	W	A	G	W	L	L	S	P	-	-	-	-	-
	Питер 102	G	R	R	Q	P	I	P	K	A	R	Q	P	E	G	R	A	W	A	Q	P	G	Y	P	W	P	L	Y	G	N	E	G	L	G	W	A	G	W	L	L	S	P	-	-	-	-	-
	Питер 103	G	R	R	Q	P	I	P	K	A	R	Q	P	E	G	R	A	W	A	Q	P	G	Y	P	W	P	L	Y	G	N	E	G	M	G	W	A	G	W	L	L	S	P	-	-	-	-	-
	Питер 104	G	R	R	Q	P	I	P	K	A	R	R	P	E	G	R	A	W	A	Q	P	G	Y	P	W	P	L	Y	G	N	E	G	M	G	W	A	G	W	L	L	S	P	-	-	-	-	-
	Питер 105	G	R	R	Q	P	I	P	K	A	R	R	P	E	G	R	T	W	A	Q	P	G	Y	P	W	P	L	Y	G	N	E	G	M	G	W	A	G	W	L	L	S	P	-	-	-	-	-
	Питер 106	G	R	R	Q	P	I	P	K	A	R	R	P	E	G	R	T	W	A	Q	P	G	Y	P	W	P	L	Y	G	N	E	G	M	G	W	A	G	W	L	L	S	P	-	-	-	-	-
	Питер 107	G	R	R	Q	P	I	P	K	A	R	R	P	E	G	R	S	W	A	Q	P	G	Y	P	W	P	L	Y	G	N	E	G	M	G	W	A	G	W	L	L	S	P	-	-	-	-	-
	Питер 108	G	R	R	Q	P	I	P	K	A	R	R	P	E	G	R	T	W	A	Q	P	G	Y	P	W	P	L	Y	G	N	E	G	M	G	W	A	G	W	L	L	S	P	-	-	-	-	-
	Питер 109	G	R	R	Q	P	I	P	K	A	R	R	P	E	G	R	T	W	A	Q	P	G	Y	P	W	P	L	Y	G	N	E	G	M	G	W	A	G	W	L	L	S	P	-	-	-	-	-
	Питер 110	G	R	R	Q	P	I	P	K	A	R	R	P	E	G	R	T	W	A	Q	P	G	Y	P	W	P	L	Y	D	N	E	G	M	G	W	A	G	W	L	L	S	P	-	-	-	-	-
	Питер 111	G	R	R	Q	P	I	P	K	A	R	R	P	E	G	R	A	W	A	Q	P	G	Y	P	W	P	L	Y	G	N	E	G	M	G	W	A	G	W	L	L	S	P	-	-	-	-	-
	Питер 112	G	R	R	Q	P	I	P	K	A	R	Q	P	E	G	R	V	W	A	Q	P	G	Y	P	W	P	L	Y	G	N	E	G	M	G	W	A	G	W	L	L	S	P	R	G	S	R	P
	Новосибирск 113	G	R	R	Q	P	I	P	K	A	R	R	P	E	G	R	A	W	A	Q	P	G	Y	P	W	P	L	Y	G	N	E	G	M	G	W	A	G	W	L	L	S	P	R	G	S	R	P
	Новосибирск 114	G	R	R	Q	P	I	P	K	A	R	R	P	E	G	R	S	W	A	H	P	G	Y	P	W	P	L	Y	G	N	E	G	W	G	W	A	G	W	L	L	S	P	R	G	S	R	P
	Новосибирск 115	G	R	R	Q	P	I	P	K	A	R	Q	P	K	G	R	T	W	A	Q	P	G	Y	P	W	P	L	Y	G	N	E	G	M	G	W	A	G	W	L	L	S	P	R	G	S	R	P
	Новосибирск 116	G	R	R	Q	P	I	P	K	A	R	Q	P	E	G	R	A	W	A	Q	P	G	Y	P	W	P	L	Y	G	N	E	G	M	G	W	A	G	W	L	L	S	P	R	G	S	R	P
	Новосибирск 117	G	R	R	Q	P	I	P	K	A	R	R	P	E	G	R	T	W	A	Q	P	G	Y	P	W	P	L	Y	G	N	E	G	M	G	W	A	G	W	L	L	S	P	R	G	S	R	P
	Новосибирск 118	G	R	R	Q	P	I	P	K	A	R	R	P	E	G	R	S	W	A	Q	P	G	Y	P	W	P	L	Y	G	N	E	G	M	G	W	A	G	W	L	L	S	P	R	G	S	R	P
	Новосибирск 119	G	R	R	Q	P	I	P	K	A	R	Q	P	E	G	R	A	W	A	Q	P	G	Y	P	W	P	L	Y	G	N	E	G	M	G	W	A	G	W	L	L	S	P	R	G	S	R	P
	Новосибирск 120	G	W	R	Q	P	I	P	K	A	R	R	P	E	V	R	A	W	A	Q	P	G	Y	P	W	P	L	Y	G	N	E	G	M	G	W	A	G	W	L	L	S	P	R	G	S	R	P
	Новосибирск 121	G	R	R	Q	P	I	P	K	A	R	R	P	E	G	R	A	W	A	Q	P	G	Y	P	W	P	L	Y	G	N	E	G	M	G	W	A	G	W	L	L	S	P	R	G	S	R	P
	Новосибирск 122	G	R	R	Q	P	I	P	K	A	R	R	P	E	G	R	T	W	A	Q	P	G	Y	P	W	P	L	Y	G	N	E	G	L	G	W	A	G	W	L	L	S	P	R	G	S	R	P
	Новосибирск 123	G	R	R	Q	P	I	P	K	A	R	R	P	E	G	R	A	W	A	Q	P	G	Y	P	W	P	L	Y	G	N	E	G	L	G	W	A	G	W	L	L	S	P	R	G	S	R	P
	Новосибирск 124	G	R	R	Q	P	I	P	K	A	R	R	P	E	G	R	A	W	A	Q	P	G	Y	P	W	P	L	Y	G	N	E	G	M	G	W	A	G	W	L	L	S	P	R	G	S	R	P
	Новосибирск 125	G	R	R	Q	P	I	P	K	A	R	R	P	E	G	R	A	W	A	Q	P	G	Y	P	W	P	L	Y	G	N	E	G	M	G	W	A	G	W	L	L	S	P	H	G	S	R	P
	Новосибирск 126	G	R	R	Q	P	I	P	K	A	R	R	P	E	G	R	A	W	A	Q	P	G	Y	P	W	P	L	Y	G	N	E	G	M	G	W	A	G	W	L	L	S	P	R	G	S	R	P
	Новосибирск 127	G	R	R	Q	P	I	P	K	A	R	R	P	E	G	R	S	W	A	Q	P	G	Y	P	W	P	L	Y	G	N	E	G	M	G	W	A	G	W	L	L	S	P	R	G	S	R	P
	Новосибирск 128	G	R	R	Q	P	I	P	K	A	R	Q	P	E	G	R	A	W	A	Q	P	G	Y	P	W	P	L	Y	G	N	E	G	M	G	W	A	G	W	L	L	S	P	R	G	S	R	P
	Новосибирск 129	G	R	R	Q	P	I	P	K	A	R	R	P	E	G	R	A	W	A	Q	P	G	Y	P	W	P	L	Y	G	N	E	G	M	G	W	A	G	W	L	L	S	P	R	G	S	R	P
	Новосибирск 130	G	R	R	Q	P	I	P	K	A	R	R	P	E	G	R	T	W	A	Q	P	G	Y	P	W	P	L	Y	G	N	E	G	M	G	W	A	G	W	L	L	S	P	R	G	S	R	P
	Новосибирск 131	G	R	R	Q	P	I	P	K	A	R	R	P	E	G	R	A	W	A	Q	P	G	Y	P	W	P	L	Y	G	D	E	G	M	G	W	A	G	W	L	L	S	P	R	G	S	R	P
	Новосибирск 132	G	R	R	Q	P	I	P	K	A	R	R	P	E	G	R	A	W	A	Q	P	G	Y	P	W	P	L	Y	G	N	E	G	M	G	W	A	G	W	L	L	S	P	R	G	S	R	P
	Новосибирск 133	G	R	R	Q	P	I	P	K	A	R	R	P	E	G	R	T	W	A	Q	P	G	Y	P	W	P	L	Y	G	N	E	G	L	G	W	A	G	W	L	L	S	P	R	G	S	R	P
	Новосибирск 134	G	R	R	Q	P	I	P	K	A	R	Q	P	E	G	R	A	W	A	Q	P	G	Y	P	W	P	L	Y	G	N	E	G	M	G	W	A	G	W	L	L	S	P	R	G	S	R	P
	Новосибирск 135	G	R	R	Q	P	I	P	K	A	R	R	P	E	G	R	T	W	A	Q	P	G	Y	P	W	P	L	Y	G	N	E	G	L	G	W	A	G	W	L	L	S	P	R	G	S	R	P
	Новосибирск 136	G	R	R	Q	P	I	P	K	A	R	R	P	E	G	R	T	W	A	Q	P	G	Y	P	W	P	L	Y	G	N	E	G	M	G	W	A	G	W	L	L	S	P	R	G	S	R	P
	Новосибирск 137	G	R	R	Q	P	I	P	K	V	R	R	P	E	G	R	A	W	A	Q	P	G	Y	P	W	P	L	Y	G	N	E	G	L	G	W	A	G	W	L	L	S	P	R	G	S	R	P
	Новосибирск 138	G	R	R	Q	P	I	P	R	A	R	Q	P	E	G	R	A	W	A	Q	P	G	Y	P	W	P	L	Y	G	N	E	G	M	G	W	A	R	W	L	L	S	P	R	G	S	R	P
	Новосибирск 139	G	R	R	Q	P	I	P	K	A	R	R	P	E	G	R	T	W	A	Q	P	G	Y	P	W	P	L	Y	G	N	E	G	M	G	W	A	G	W	L	L	S	P	R	G	S	R	P
	Новосибирск 140	G	R	R	Q	P	I	P	K	A	R	R	P	E	G	R	A	W	A	Q	P	G	Y	P	W	P	L	Y	G	N	E	G	M	G	W	A	G	W	L	L	S	P	R	G	S	R	P
	Новосибирск 141	G	R	R	Q	P	I	P	K	A	R	R	P	E	G	R	T	W	A	Q	P	G	Y	P	W	P	L	Y	G	N	E	G	L	G	W	A	G	W	L	L	S	P	R	G	S	R	P
	Хабаровск 142	G	R	R	Q	P	I	P	K	A	R	?	P	E	G	R	A	W	A	Q	P	G	Y	P	W	P	L	Y	G	N	E	G	M	G	W	A	G	W	L	L	S	P	R	G	S	R	P
	Хабаровск 143	G	R	R	Q	P	I	P	K	A	R	Q	P	E	G	R	A	W	A	Q	P	G	Y	P	W	P	L	Y	G	N	E	G	M	G	W	A	G	W	L	L	S	P	R	G	S	R	P
	Хабаровск 144	G	R	R	Q	P	I	P	K	A	R	R	P	E	G	R	A	W	A	Q	P	G	Y	P	W	P	L	Y	G	N	E	G	L	G	W	A	G	W	L	L	S	P	R	G	S	R	P
	Хабаровск 145	G	R	R	Q	P	I	P	K	A	R	Q	P	E	G	R	T	W	A	Q	P	G	Y	P	W	P	L	Y	G	N	E	G	M	G	W	A	G	W	L	L	S	P	R	G	S	R	P
	Хабаровск 146	G	R	R	Q	P	I	P	K	A	R	Q	P	E	G	R	A	W	A	Q	P	G	Y	P	W	P	L	Y	G	N	E	G	M	G	W	A	G	W	L	L	S	P	R	G	S	R	P
	Хабаровск 147	G	R	R	Q	P	I	P	K	A	R	Q	P	E	G	R	A	W	A	Q	P	G	Y	P	W	P	L	Y	G	N	E	G	M	G	W	A	G	W	L	L	S	P	R	G	S	R	P
	Хабаровск 148	G	R	R	Q	P	I	P	K	A	R	Q	T	E	G	R	A	W	A	Q	P	G	Y	P	W	P	L	Y	G	N	E	G	M	G	W	A	G	W	L	L	S	P	R	G	S	R	P
	Хабаровск 149	G	R	R	Q	P	I	P	K	A	R	R	P	E	G	R	A	W	A	Q	P	G	Y	P	W	P	L	Y	G	N	E	G	L	G	W	A	G	W	L	L	S	P	R	G	S	R	P
	Хабаровск 150	G	R	R	Q	P	I	P	K	A	R	R	T	E	G	R	A	W	A	Q	P	G	Y	P	W	P	L	Y	G	N	E	G	L	G	W	A	G	W	L	L	S	P	R	G	S	R	P
	Хабаровск 151	G	R	R	Q	P	I	P	K	A	R	Q	P	E	G	R	A	W	A	Q	P	G	Y	P	W	P	L	Y	G	N	E	G	M	G	W	A	G	W	L	L	S	P	R	G	S	R	P
	Хабаровск 152	G	R	R	Q	P	I	P	K	A	R	Q	P	E	G	R	A	W	A	Q	P	G	Y	P	W	P	L	Y	G	N	E	G	M	G	W	A	G	W	L	L	S	P	R	G	S	R	P
	Хабаровск 153	G	R	R	Q	P	I	P	K	A	R	R	P	E	G	R	A	W	A	Q	P	G	Y	P	W	P	L	Y	G	N	E	G	M	G	W	A	G	W	L	L	S	P	R	G	S	R	P
	Хабаровск 154	G	R	R	Q	P	I	P	K	A	R	R	P	E	G	R	A	W	A	Q	P	G	Y	P	W	P	L	Y	G	N	E	G	M	G	W	A	G	W	L	L	S	P	R	G	S	R	P
	Хабаровск 155	G	R	R	Q	P	I	P	K	A	R	R	P	E	G	R	A	W	A	Q	P	G	Y	P	W	P	L	Y	G	N	E	G	M	G	W	A	G	W	L	L	S	P	R	G	S	R	P
	Хабаровск 156	G	R	R	Q	P	I	P	K	A	R	R	P	E	G	R	T	W	A	Q	P	G	Y	P	W	P	L	Y	G	N	E	G	M	G	W	A	G	W	L	L	S	P	R	G	S	R	P
	Хабаровск 157	G	R	R	Q	P	I	P	K	A	R	R	P	E	G	R	T	W	A	Q	P	G	Y	P	W	P	L	Y	G	N	E	G	M	G	W	A	G	W	L	L	S	P	R	G	S	R	P
	Хабаровск 158	G	R	R	Q	P	I	P	K	A	R	R	P	E	G	R	A	W	A	Q	P	G	Y	P	W	P	L	Y	G	N	E	G	M	G	W	A	G	W	L	L	S	P	R	G	S	R	P
	Хабаровск 159	G	R	R	Q	P	I	P	K	A	R	R	P	E	G	R	A	W	A	Q	P	G	Y	P	W	P	L	Y	G	N	E	G	L	G	W	A	G	W	L	L	S	P	R	G	S	R	P
	Хабаровск 160	G	R	R	Q	P	I	P	K	A	R	R	P	E	G	R	T	W	A	Q	P	G	Y	P	W	P	L	Y	G	N	E	G	M	G	W	A	G	W	L	L	S	P	R	G	S	R	P
	Хабаровск 161	G	R	R	Q	P	I	P	K	A	R	R	P	E	G	R	T	W	A	Q	P	G	Y	P	W	P	L	Y	G	N	E	G	M	G	W	A	G	W	L	L	S	P	R	G	S	R	P
	Хабаровск 162	G	R	R	Q	P	I	P	K	A	R	Q	P	E	G	R	A	W	A	Q	P	G	Y	P	W	P	L	Y	G	N	E	G	M	G	W	A	G	W	L	L	S	P	R	G	S	R	P
	Хабаровск 163	G	R	R	Q	P	I	P	K	A	R	R	P	E	G	R	A	W	A	Q	P	G	Y	P	W	P	L	Y	G	N	E	G	L	G	W	A	G	W	L	L	S	P	R	G	S	R	P
	Хабаровск 164	G	R	R	Q	P	I	P	K	A	R	R	P	E	G	R	A	W	A	Q	P	G	Y	P	W	P	L	Y	G	N	E	G	M	G	W	A	G	W	L	L	S	P	R	G	S	R	P
	Хабаровск 165	G	R	R	Q	P	I	P	K	A	R	R	P	E	G	R	A	W	A	Q	P	G	Y	P	W	P	L	Y	G	N	E	G	M	G	W	A	G	W	L	L	S	P	R	G	S	R	P
	Ростов 166	G	R	R	Q	P	I	P	K	A	R	R	P	E	G	R	S	W	A	Q	P	G	Y	P	W	P	L	Y	G	N	E	G	M	G	W	A	G	W	L	L	S	P	H	G	S	R	P
	Ростов 167	G	R	R	Q	P	I	P	K	A	R	R	T	E	G	R	T	W	A	Q	P	G	Y	P	W	P	L	Y	G	N	E	G	M	G	W	A	G	W	L	L	S	P	R	G	S	R	P
	Ростов 168	G	R	R	Q	P	I	P	K	A	R	R	P	E	G	R	A	W	A	Q	P	G	Y	P	W	P	L	Y	G	N	E	G	M	G	W	A	G	W	L	L	S	P	R	G	S	R	P
	Ростов 169	G	R	R	Q	P	I	P	K	A	R	R	P	E	G	R	T	W	A	Q	P	G	Y	P	W	P	L	Y	G	N	E	G	M	G	W	A	G	W	L	L	S	P	R	G	S	R	P
	Ростов 170	G	R	R	Q	P	I	P	K	A	R	R	P	E	G	R	A	W	A	Q	P	G	Y	P	W	P	L	Y	G	N	E	G	M	G	W	A	G	W	L	L	S	P	R	G	S	R	P
	Ростов 171	G	R	R	Q	P	I	P	K	A	R	R	P	E	G	R	T	W	A	Q	P	G	Y	P	W	P	L	Y	G	N	E	G	M	G	W	A	G	W	L	L	S	P	R	G	S	R	P
	Ростов 172	G	R	R	Q	P	I	P	K	D	R	R	P	E	G	R	T	W	A	Q	P	G	Y	P	W	P	L	Y	G	N	E	G	M	G	W	A	G	W	L	L	S	P	R	G	S	R	P
	Ростов 173	G	R	R	Q	P	I	P	K	A	R	R	P	E	G	R	T	W	A	Q	P	G	Y	P	W	P	L	Y	G	N	E	G	M	G	W	A	G	W	L	L	S	P	R	G	S	R	P
	Свердловск 174	G	R	R	Q	P	I	P	K	A	R	R	P	E	G	R	A	W	A	Q	P	G	Y	P	W	P	L	Y	G	N	E	G	M	G	W	A	G	W	L	L	S	P	R	G	S	R	P
	Свердловск 175	G	R	R	Q	P	I	P	K	A	R	Q	P	E	G	R	A	W	A	Q	P	G	Y	P	W	P	L	Y	G	N	E	G	M	G	W	A	G	W	L	L	S	P	R	G	S	R	P
	Свердловск 176	G	R	R	Q	P	I	P	K	A	R	R	P	E	G	R	T	W	A	Q	P	G	Y	P	W	P	L	Y	G	N	E	G	M	G	W	A	G	W	L	L	S	P	R	G	S	R	P
	Тыва 177	G	R	R	Q	P	I	P	K	A	R	R	P	E	G	R	A	W	A	Q	P	G	Y	P	W	P	L	Y	G	N	E	G	L	G	W	A	G	W	L	L	S	P	R	G	S	R	P
	Тыва 178	G	R	R	Q	P	I	P	K	A	R	R	P	E	G	R	T	W	A	Q	P	G	Y	P	W	P	L	Y	G	N	E	G	M	G	W	A	G	W	L	L	S	P	R	G	S	R	P
	Тыва 179	G	R	R	Q	P	I	P	K	A	R	R	P	E	G	R	A	W	A	Q	P	G	Y	P	W	P	L	Y	G	N	E	G	M	G	W	A	G	W	F	L	S	P	R	G	S	R	P
	Тыва 180	G	R	R	Q	P	I	P	K	A	R	Q	P	E	G	R	A	W	A	Q	P	G	Y	P	W	P	L	Y	G	N	E	G	L	G	W	A	G	W	L	L	S	P	R	G	S	R	P
	Тыва 181	G	R	R	Q	P	I	P	K	A	R	R	P	E	G	R	T	W	A	Q	P	G	Y	P	W	P	L	Y	G	N	E	G	M	G	W	A	G	W	L	L	S	P	R	G	S	R	P
	Тыва 182	G	R	R	Q	P	I	P	K	A	R	R	P	E	G	R	T	W	A	Q	P	G	Y	P	W	P	L	Y	G	N	E	G	M	G	W	A	G	W	L	L	S	P	R	G	S	R	P
	Якутия 183	G	R	R	Q	P	I	P	K	A	R	H	P	E	G	R	S	W	A	Q	P	G	Y	P	W	P	L	Y	G	N	E	G	M	G	W	A	G	W	L	L	S	P	R	G	S	R	P
	Якутия 184	G	R	R	Q	P	I	P	K	A	R	R	P	E	G	R	T	W	A	Q	P	G	Y	P	W	P	L	Y	G	N	E	G	M	G	W	A	G	W	L	L	S	P	R	G	S	R	P
	Якутия 185	G	R	R	Q	P	I	P	K	A	R	R	P	E	G	R	A	W	A	Q	P	G	Y	P	W	P	L	Y	G	N	E	G	L	G	W	A	G	W	L	L	S	P	H	G	S	R	P
	Якутия 186	G	R	R	Q	P	I	P	K	A	R	R	P	E	G	R	T	W	A	Q	P	G	Y	P	W	P	L	Y	G	N	E	G	M	G	W	A	G	W	L	L	S	P	R	G	S	R	P
	Якутия 187	G	R	R	Q	P	I	P	K	A	R	R	P	A	G	R	A	W	A	Q	P	G	Y	P	W	P	L	Y	G	N	E	G	M	G	W	A	G	W	L	L	S	P	H	G	S	R	P
	Якутия 188	G	R	R	Q	P	I	P	K	A	R	R	P	E	G	R	T	W	A	Q	P	G	Y	P	W	P	L	Y	G	N	E	G	M	G	W	A	G	W	L	L	S	P	R	G	S	R	P
	Якутия 189	G	R	R	Q	P	I	P	K	A	R	R	P	E	G	R	A	W	A	Q	P	G	Y	P	W	P	L	Y	G	N	E	G	M	G	W	A	G	W	L	L	S	P	H	G	S	R	P

## Sheet: 1b разбитый на 2 консенс
	G 100%	R 99,47%; W 0,53%	R 100%	Q 100%	P 100%	I 100%	P 100%	K 98,94% R 1,06%	A 97,35% V 2,12% D 0,53%	R 100%	R(128) 67,72% Q(51) 26,98% H(8) 4,23% Q/R(2) 1,06%	P 95,77% S 1,59% T 1,59% R 1,06%	E 98,94% A 0,53% K0,53%	G 99,47%; V 0,53%		A (102)53,97% T(70) 37,04% V(8) 4,23% S(8) 4,23% N(1) 0,53%	W 100%	A 100%	Q99,47%; H 0,53%	P 100%	G 100%	Y 100%	P 100%	W 100%
	60	61	62	63	64	65	66	67	68	69	70	71	72	73	74	75	76	77	78	79	80	81	82	83									78	79	80	81	82	83	84	85	86	87	88	89	90	91	92	93	94
Москва 1	G	R	R	Q	P	I	P	K	A	R	R	P	E	G	R	T	W	A	Q	P	G	Y	P	W									Q	P	G	Y	P	W	P	L	Y	G	N	E	G	C	G	W	A
Москва 2	G	R	R	Q	P	I	P	K	A	R	H	P	E	G	R	T	W	A	Q	P	G	Y	P	W									Q	P	G	Y	P	W	P	L	Y	G	N	E	G	L	G	W	A
Москва 3	G	R	R	Q	P	I	P	K	A	R	Q	P	E	G	R	T	W	A	Q	P	G	Y	P	W									Q	P	G	Y	P	W	P	L	Y	G	N	E	G	M	G	W	A
Москва 4	G	R	R	Q	P	I	P	K	A	R	R	P	E	G	R	T	W	A	Q	P	G	Y	P	W									Q	P	G	Y	P	W	P	L	Y	G	N	E	G	M	G	W	A
Москва 5	G	R	R	Q	P	I	P	K	A	R	R	P	E	G	R	A	W	A	Q	P	G	Y	P	W									Q	P	G	Y	P	W	P	L	Y	G	N	E	G	M	G	W	A
Москва 6	G	R	R	Q	P	I	P	K	A	R	R	P	E	G	R	A	W	A	Q	P	G	Y	P	W									Q	P	G	Y	P	W	P	L	Y	G	N	E	G	M	G	W	A
Москва 7	G	R	R	Q	P	I	P	K	A	R	R	P	E	G	R	A	W	A	Q	P	G	Y	P	W									Q	P	G	Y	P	W	P	L	Y	G	N	E	G	L	G	W	A
Москва 8	G	R	R	Q	P	I	P	K	A	R	R	P	E	G	R	T	W	A	Q	P	G	Y	P	W									Q	P	G	Y	P	W	P	L	Y	G	N	E	G	M	G	W	A
Москва 9	G	R	R	Q	P	I	P	K	A	R	Q	P	E	G	R	A	W	A	Q	P	G	Y	P	W									Q	P	G	Y	P	W	P	L	Y	G	N	E	G	M	G	W	A
Москва 10	G	R	R	Q	P	I	P	K	A	R	R	P	E	G	R	A	W	A	Q	P	G	Y	P	W									Q	P	G	Y	P	W	P	L	Y	G	N	E	G	M	G	W	A
Москва 11	G	R	R	Q	P	I	P	K	A	R	R	P	E	G	R	T	W	A	Q	P	G	Y	P	W									Q	P	G	Y	P	W	P	L	Y	G	N	E	G	M	G	W	A
Москва 12	G	R	R	Q	P	I	P	K	A	R	H	P	E	G	R	A	W	A	Q	P	G	Y	P	W									Q	P	G	Y	P	W	P	L	Y	G	N	E	G	M	G	W	A
Москва 13	G	R	R	Q	P	I	P	K	A	R	Q	P	E	G	R	A	W	A	Q	P	G	Y	P	W									Q	P	G	Y	P	W	P	L	Y	G	N	E	G	M	G	W	A
Москва 14	G	R	R	Q	P	I	P	K	A	R	R	P	E	G	R	A	W	A	Q	P	G	Y	P	W									Q	P	G	Y	P	W	P	L	Y	G	N	E	G	M	G	W	A
Москва 15	G	R	R	Q	P	I	P	K	A	R	R	P	E	G	R	T	W	A	Q	P	G	Y	P	W									Q	P	G	Y	P	W	P	L	Y	G	N	E	G	M	G	W	A
Москва 16	G	R	R	Q	P	I	P	K	A	R	R	P	E	G	R	A	W	A	Q	P	G	Y	P	W									Q	P	G	Y	P	W	P	L	Y	G	N	E	G	M	G	W	A
Москва 17	G	R	R	Q	P	I	P	K	A	R	H	P	E	G	R	A	W	A	Q	P	G	Y	P	W									Q	P	G	Y	P	W	P	L	Y	G	N	E	G	M	G	W	A
Москва 18	G	R	R	Q	P	I	P	K	A	R	Q	P	E	G	R	S	W	A	Q	P	G	Y	P	W									Q	P	G	Y	P	W	P	L	Y	G	N	E	G	M	G	W	A
Москва 19	G	R	R	Q	P	I	P	K	A	R	R	P	E	G	R	A	W	A	Q	P	G	Y	P	W									Q	P	G	Y	P	W	P	L	Y	G	N	E	G	M	G	W	A
Москва 20	G	R	R	Q	P	I	P	K	A	R	R	P	E	G	R	T	W	A	Q	P	G	Y	P	W									Q	P	G	Y	P	W	P	L	Y	G	N	E	G	M	G	W	A
Москва 21	G	R	R	Q	P	I	P	K	A	R	R	P	E	G	R	T	W	A	Q	P	G	Y	P	W									Q	P	G	Y	P	W	P	L	Y	G	N	E	G	M	G	W	A
Москва 22	G	R	R	Q	P	I	P	K	A	R	Q	P	E	G	R	A	W	A	Q	P	G	Y	P	W									Q	P	G	Y	P	W	P	L	Y	A	N	E	G	M	G	W	A
Москва 23	G	R	R	Q	P	I	P	K	A	R	R	P	E	G	R	T	W	A	Q	P	G	Y	P	W									Q	P	G	Y	P	W	P	L	Y	G	N	E	G	M	G	W	A
Москва 24	G	R	R	Q	P	I	P	K	A	R	R	P	E	G	R	A	W	A	Q	P	G	Y	P	W									Q	P	G	Y	P	W	P	L	Y	G	N	E	G	L	G	W	A
Москва 25	G	R	R	Q	P	I	P	K	A	R	R	P	E	G	R	A	W	A	Q	P	G	Y	P	W									Q	P	G	Y	P	W	P	L	Y	G	N	E	G	M	G	W	A
Москва 26	G	R	R	Q	P	I	P	K	A	R	R	P	E	G	R	A	W	A	Q	P	G	Y	P	W									Q	P	G	Y	P	W	P	L	Y	G	N	E	G	L	G	W	A
Москва 27	G	R	R	Q	P	I	P	K	A	R	Q	P	E	G	R	A	W	A	Q	P	G	Y	P	W									Q	P	G	Y	P	W	P	L	Y	G	N	E	G	L	G	W	A
Москва 28	G	R	R	Q	P	I	P	K	A	R	R	P	E	G	R	T	W	A	Q	P	G	Y	P	W									Q	P	G	Y	P	W	P	L	Y	G	N	E	G	M	G	W	A
Москва 29	G	R	R	Q	P	I	P	K	A	R	Q	P	E	G	R	T	W	A	Q	P	G	Y	P	W									Q	P	G	Y	P	W	P	L	Y	G	N	E	G	M	G	W	A
Москва 30	G	R	R	Q	P	I	P	K	A	R	R	P	E	G	R	T	W	A	Q	P	G	Y	P	W									Q	P	G	Y	P	W	P	L	Y	G	N	E	G	M	G	W	A
Москва 31	G	R	R	Q	P	I	P	K	A	R	R	P	E	G	R	T	W	A	Q	P	G	Y	P	W									Q	P	G	Y	P	W	P	L	Y	G	N	E	G	M	G	W	A
Москва 32	G	R	R	Q	P	I	P	K	A	R	R	P	E	G	R	T	W	A	Q	P	G	Y	P	W									Q	P	G	Y	P	W	P	L	Y	G	N	E	G	M	G	W	A
Москва 33	G	R	R	Q	P	I	P	K	A	R	R	P	E	G	R	A	W	A	Q	P	G	Y	P	W									Q	P	G	Y	P	W	P	L	Y	G	N	E	G	L	G	W	A
Москва 34	G	R	R	Q	P	I	P	K	A	R	R	P	E	G	R	A	W	A	Q	P	G	Y	P	W									Q	P	G	Y	P	W	P	L	Y	G	N	E	G	M	G	W	A
Москва 35	G	R	R	Q	P	I	P	K	A	R	R	P	E	G	R	A	W	A	Q	P	G	Y	P	W									Q	P	G	Y	P	W	P	L	Y	G	N	E	G	M	G	W	A
Москва 36	G	R	R	Q	P	I	P	K	A	R	R	P	E	G	R	A	W	A	Q	P	G	Y	P	W									Q	P	G	Y	P	W	P	L	Y	G	N	E	G	M	G	W	A
Москва 37	G	R	R	Q	P	I	P	K	A	R	R	P	E	G	R	A	W	A	Q	P	G	Y	P	W									Q	P	G	Y	P	W	P	L	Y	G	N	E	G	L	G	W	A
Москва 38	G	R	R	Q	P	I	P	K	A	R	Q	P	E	G	R	A	W	A	Q	P	G	Y	P	W									Q	P	G	Y	P	W	P	L	Y	G	N	E	G	M	G	W	A
Москва 39	G	R	R	Q	P	I	P	K	A	R	Q	P	E	G	R	A	W	A	Q	P	G	Y	P	W									Q	P	G	Y	P	W	P	L	Y	G	N	E	G	L	G	W	A
Москва 40	G	R	R	Q	P	I	P	K	A	R	R	P	E	G	R	T	W	A	Q	P	G	Y	P	W									Q	P	G	Y	P	W	P	L	Y	G	N	E	G	M	G	W	A
Москва 41	G	R	R	Q	P	I	P	K	A	R	R	P	E	G	R	T	W	A	Q	P	G	Y	P	W									Q	P	G	Y	P	W	P	L	Y	G	N	E	G	M	G	W	A
Москва 42	G	R	R	Q	P	I	P	K	A	R	H	P	E	G	R	T	W	A	Q	P	G	Y	P	W									Q	P	G	Y	P	W	P	L	Y	G	N	E	G	M	G	W	A
Москва 43	G	R	R	Q	P	I	P	K	A	R	R	P	E	G	R	T	W	A	Q	P	G	Y	P	W									Q	P	G	Y	P	W	P	L	Y	G	N	E	G	L	G	W	A
Москва 44	G	R	R	Q	P	I	P	K	A	R	R	P	E	G	R	A	W	A	Q	P	G	Y	P	W									Q	P	G	Y	P	W	P	L	Y	G	N	E	G	L	G	W	A
Москва 45	G	R	R	Q	P	I	P	K	A	R	Q	P	E	G	R	T	W	A	Q	P	G	Y	P	W									Q	P	G	Y	P	W	P	L	Y	G	N	E	G	L	G	W	A
Москва 46	G	R	R	Q	P	I	P	K	A	R	Q	P	E	G	R	T	W	A	Q	P	G	Y	P	W									Q	P	G	Y	P	W	P	L	Y	G	N	E	G	M	G	W	A
Москва 47	G	R	R	Q	P	I	P	K	A	R	R	P	E	G	R	T	W	A	Q	P	G	Y	P	W									Q	P	G	Y	P	W	P	L	Y	G	N	E	G	M	G	W	A
Москва 48	G	R	R	Q	P	I	P	K	A	R	R	P	E	G	R	A	W	A	Q	P	G	Y	P	W									Q	P	G	Y	P	W	P	L	Y	G	N	E	G	M	G	W	A
Москва 49	G	R	R	Q	P	I	P	K	A	R	Q	P	E	G	R	A	W	A	Q	P	G	Y	P	W									Q	P	G	Y	P	W	P	L	Y	G	N	E	G	M	G	W	A
Москва 50	G	R	R	Q	P	I	P	K	A	R	R	P	E	G	R	T	W	A	Q	P	G	Y	P	W									Q	P	G	Y	P	W	P	L	Y	G	N	E	G	L	G	W	A
Москва 51	G	R	R	Q	P	I	P	K	A	R	Q	P	E	G	R	A	W	A	Q	P	G	Y	P	W									Q	P	G	Y	P	W	P	L	Y	G	N	E	G	M	G	W	A
Москва 52	G	R	R	Q	P	I	P	K	A	R	Q	P	E	G	R	V	W	A	Q	P	G	Y	P	W									Q	P	G	Y	P	W	P	L	Y	G	N	E	G	M	G	W	A
Москва 53	G	R	R	Q	P	I	P	K	A	R	R	P	E	G	R	T	W	A	Q	P	G	Y	P	W									Q	P	G	Y	P	W	P	L	Y	G	N	E	G	M	G	W	A
Москва 54	G	R	R	Q	P	I	P	K	A	R	Q	P	E	G	R	A	W	A	Q	P	G	Y	P	W									Q	P	G	Y	P	W	P	L	Y	G	N	E	G	M	G	W	A
Москва 55	G	R	R	Q	P	I	P	K	A	R	Q	P	E	G	R	V	W	A	Q	P	G	Y	P	W									Q	P	G	Y	P	W	P	L	Y	G	N	E	G	M	G	W	A
Москва 56	G	R	R	Q	P	I	P	K	A	R	R	P	E	G	R	T	W	A	Q	P	G	Y	P	W									Q	P	G	Y	P	W	P	L	Y	G	N	E	G	L	G	W	A
Москва 57	G	R	R	Q	P	I	P	K	A	R	Q	P	E	G	R	A	W	A	Q	P	G	Y	P	W									Q	P	G	Y	P	W	P	L	Y	G	N	E	G	M	G	W	A
Москва 58	G	R	R	Q	P	I	P	K	A	R	Q	P	E	G	R	V	W	A	Q	P	G	Y	P	W									Q	P	G	Y	P	W	P	L	Y	G	N	E	G	M	G	W	A
Москва 59	G	R	R	Q	P	I	P	K	A	R	Q	P	E	G	R	V	W	A	Q	P	G	Y	P	W									Q	P	G	Y	P	W	P	L	Y	G	N	E	G	M	G	W	A
Москва 60	G	R	R	Q	P	I	P	K	A	R	R	P	E	G	R	T	W	A	Q	P	G	Y	P	W									Q	P	G	Y	P	W	P	L	Y	G	N	E	G	L	G	W	A
Москва 61	G	R	R	Q	P	I	P	K	A	R	Q	P	E	G	R	A	W	A	Q	P	G	Y	P	W									Q	P	G	Y	P	W	P	L	Y	G	N	E	G	M	G	W	A
Москва 62	G	R	R	Q	P	I	P	K	A	R	R	P	E	G	R	T	W	A	Q	P	G	Y	P	W									Q	P	G	Y	P	W	P	L	Y	G	N	E	G	M	G	W	A
Москва 63	G	R	R	Q	P	I	P	K	A	R	R	P	E	G	R	A	W	A	Q	P	G	Y	P	W									Q	P	G	Y	P	W	P	L	Y	G	N	E	G	M	G	W	A
Москва 64	G	R	R	Q	P	I	P	K	A	R	R	P	E	G	R	T	W	A	Q	P	G	Y	P	W									Q	P	G	Y	P	W	P	L	Y	G	N	E	G	M	G	W	A
Москва 65	G	R	R	Q	P	I	P	K	A	R	R	P	E	G	R	A	W	A	Q	P	G	Y	P	W									Q	P	G	Y	P	W	P	L	Y	G	N	E	G	M	G	W	A
Москва 66	G	R	R	Q	P	I	P	K	A	R	Q	P	E	G	R	N	W	A	Q	P	G	Y	P	W									Q	P	G	Y	P	W	P	L	Y	G	N	E	G	M	G	W	A
Москва 67	G	R	R	Q	P	I	P	K	A	R	R	P	E	G	R	A	W	A	Q	P	G	Y	P	W									Q	P	G	Y	P	W	P	L	Y	G	N	E	G	M	G	W	A
Москва 68	G	R	R	Q	P	I	P	K	A	R	Q	P	E	G	R	T	W	A	Q	P	G	Y	P	W									Q	P	G	Y	P	W	P	L	Y	G	N	E	G	M	G	W	A
Москва 69	G	R	R	Q	P	I	P	K	A	R	R	P	E	G	R	A	W	A	Q	P	G	Y	P	W									Q	P	G	Y	P	W	P	L	Y	G	N	E	G	M	G	W	A
Москва 70	G	R	R	Q	P	I	P	K	A	R	R	P	E	G	R	A	W	A	Q	P	G	Y	P	W									Q	P	G	Y	P	W	P	L	Y	G	N	E	G	L	G	W	A
Москва 71	G	R	R	Q	P	I	P	K	A	R	H	P	E	G	R	A	W	A	Q	P	G	Y	P	W									Q	P	G	Y	P	W	P	L	Y	G	N	E	G	M	G	W	A
Москва 72	G	R	R	Q	P	I	P	R	V	R	Q	P	E	G	R	A	W	A	Q	P	G	Y	P	W									Q	P	G	Y	P	W	P	L	Y	G	N	E	G	M	G	W	A
Москва 73	G	R	R	Q	P	I	P	K	A	R	Q	P	E	G	R	A	W	A	Q	P	G	Y	P	W									Q	P	G	Y	P	W	P	L	Y	G	N	E	G	M	G	W	A
Москва 74	G	R	R	Q	P	I	P	K	A	R	R	P	E	G	R	A	W	A	Q	P	G	Y	P	W									Q	P	G	Y	P	W	P	L	Y	G	N	E	G	M	G	W	A
Москва 75	G	R	R	Q	P	I	P	K	A	R	Q	P	E	G	R	T	W	A	Q	P	G	Y	P	W									Q	P	G	Y	P	W	P	L	Y	G	N	E	G	M	G	W	A
Москва 76	G	R	R	Q	P	I	P	K	A	R	R	P	E	G	R	A	W	A	Q	P	G	Y	P	W									Q	P	G	Y	P	W	P	L	Y	G	N	E	G	M	G	W	A
Москва 77	G	R	R	Q	P	I	P	K	A	R	R	P	E	G	R	A	W	A	Q	P	G	Y	P	W									Q	P	G	Y	P	W	P	L	Y	G	N	E	G	M	G	W	A
Москва 78	G	R	R	Q	P	I	P	K	A	R	R	P	E	G	R	T	W	A	Q	P	G	Y	P	W									Q	P	G	Y	P	W	P	L	Y	G	N	E	G	M	G	W	A
Москва 79	G	R	R	Q	P	I	P	K	A	R	R	S	E	G	R	T	W	A	Q	P	G	Y	P	W									Q	P	G	Y	P	W	P	L	Y	G	N	E	G	M	G	W	A
Москва 80	G	R	R	Q	P	I	P	K	V	R	Q	S	E	G	R	S	W	A	Q	P	G	Y	P	W									Q	P	G	Y	P	W	P	L	Y	G	N	E	G	M	G	W	A
Москва 81	G	R	R	Q	P	I	P	K	A	R	R	P	E	G	R	A	W	A	Q	P	G	Y	P	W									Q	P	G	Y	P	W	P	L	Y	G	N	E	G	L	G	W	A
Москва 82	G	R	R	Q	P	I	P	K	A	R	R	P	E	G	R	A	W	A	Q	P	G	Y	P	W									Q	P	G	Y	P	W	P	L	Y	G	K	E	G	M	G	W	A
Москва 83	G	R	R	Q	P	I	P	K	A	R	R	P	E	G	R	A	W	A	Q	P	G	Y	P	W									Q	P	G	Y	P	W	P	L	Y	G	N	E	G	M	G	W	A
Москва 84	G	R	R	Q	P	I	P	K	A	R	Q	R	E	G	R	T	W	A	Q	P	G	Y	P	W									Q	P	G	Y	P	W	P	L	Y	G	N	E	G	M	G	W	A
Москва 85	G	R	R	Q	P	I	P	K	A	R	Q	P	E	G	R	V	W	A	Q	P	G	Y	P	W									Q	P	G	Y	P	W	P	L	Y	G	N	E	G	M	G	W	A
Москва 86	G	R	R	Q	P	I	P	K	A	R	R	P	E	G	R	A	W	A	Q	P	G	Y	P	W									Q	P	G	Y	P	W	P	L	Y	G	N	E	G	M	G	W	A
Москва 87	G	R	R	Q	P	I	P	K	A	R	R	P	E	G	R	A	W	A	Q	P	G	Y	P	W									Q	P	G	Y	P	W	P	L	Y	G	N	E	G	M	G	W	A
Москва 88	G	R	R	Q	P	I	P	K	A	R	Q	P	E	G	R	T	W	A	Q	P	G	Y	P	W									Q	P	G	Y	P	W	P	L	Y	G	N	E	G	M	G	W	A
Москва 89	G	R	R	Q	P	I	P	K	A	R	H	P	E	G	R	V	W	A	Q	P	G	Y	P	W									Q	P	G	Y	P	W	P	L	Y	G	N	E	G	M	G	W	A
Москва 90	G	R	R	Q	P	I	P	K	V	R	Q	R	E	G	R	T	W	A	Q	P	G	Y	P	W									Q	P	G	Y	P	W	P	L	Y	G	N	E	G	M	G	W	A
Москва 91	G	R	R	Q	P	I	P	K	A	R	H/Q	P	E	G	R	T	W	A	Q	P	G	Y	P	W									Q	P	G	Y	P	W	P	L	Y	G	N	E	G	M	G	W	A
Москва 92	G	R	R	Q	P	I	P	K	A	R	H	P	E	G	R	T	W	A	Q	P	G	Y	P	W									Q	P	G	Y	P	W	P	L	Y	G	N	E	G	L	G	W	A
Москва 93	G	R	R	Q	P	I	P	K	A	R	Q	P	E	G	R	A	W	A	Q	P	G	Y	P	W									Q	P	G	Y	P	W	P	L	Y	G	N	E	G	M	G	W	A
Москва 94	G	R	R	Q	P	I	P	K	A	R	R	S	E	G	R	A	W	A	Q	P	G	Y	P	W									Q	P	G	Y	P	W	P	L	Y	G	N	E	G	L	G	W	A
Питер 95	G	R	R	Q	P	I	P	K	A	R	Q	P	E	G	R	V	W	A	Q	P	G	Y	P	W									Q	P	G	Y	P	W	P	L	Y	G	N	E	G	M	G	W	A
Питер 96	G	R	R	Q	P	I	P	K	A	R	R	P	E	G	R	A	W	A	Q	P	G	Y	P	W									Q	P	G	Y	P	W	P	L	Y	G	N	E	G	L	G	W	A
Питер 97	G	R	R	Q	P	I	P	K	A	R	R	P	E	G	R	A	W	A	Q	P	G	Y	P	W									Q	P	G	Y	P	W	P	L	Y	G	N	E	G	M	G	W	A
Питер 98	G	R	R	Q	P	I	P	K	A	R	R	P	E	G	R	T	W	A	Q	P	G	Y	P	W									Q	P	G	Y	P	W	P	L	Y	G	N	E	G	L	G	W	A
Питер 99	G	R	R	Q	P	I	P	K	A	R	R	P	E	G	R	A	W	A	Q	P	G	Y	P	W									Q	P	G	Y	P	W	P	L	Y	G	N	E	G	M	G	W	A
Питер 100	G	R	R	Q	P	I	P	K	A	R	R	P	E	G	R	A	W	A	Q	P	G	Y	P	W									Q	P	G	Y	P	W	P	L	Y	G	N	Q	G	M	G	W	A
Питер 101	G	R	R	Q	P	I	P	K	A	R	R	P	E	G	R	T	W	A	Q	P	G	Y	P	W									Q	P	G	Y	P	W	P	L	Y	G	N	E	G	M	G	W	A
Питер 102	G	R	R	Q	P	I	P	K	A	R	Q	P	E	G	R	A	W	A	Q	P	G	Y	P	W									Q	P	G	Y	P	W	P	L	Y	G	N	E	G	L	G	W	A
Питер 103	G	R	R	Q	P	I	P	K	A	R	Q	P	E	G	R	A	W	A	Q	P	G	Y	P	W									Q	P	G	Y	P	W	P	L	Y	G	N	E	G	M	G	W	A
Питер 104	G	R	R	Q	P	I	P	K	A	R	R	P	E	G	R	A	W	A	Q	P	G	Y	P	W									Q	P	G	Y	P	W	P	L	Y	G	N	E	G	M	G	W	A
Питер 105	G	R	R	Q	P	I	P	K	A	R	R	P	E	G	R	T	W	A	Q	P	G	Y	P	W									Q	P	G	Y	P	W	P	L	Y	G	N	E	G	M	G	W	A
Питер 106	G	R	R	Q	P	I	P	K	A	R	R	P	E	G	R	T	W	A	Q	P	G	Y	P	W									Q	P	G	Y	P	W	P	L	Y	G	N	E	G	M	G	W	A
Питер 107	G	R	R	Q	P	I	P	K	A	R	R	P	E	G	R	S	W	A	Q	P	G	Y	P	W									Q	P	G	Y	P	W	P	L	Y	G	N	E	G	M	G	W	A
Питер 108	G	R	R	Q	P	I	P	K	A	R	R	P	E	G	R	T	W	A	Q	P	G	Y	P	W									Q	P	G	Y	P	W	P	L	Y	G	N	E	G	M	G	W	A
Питер 109	G	R	R	Q	P	I	P	K	A	R	R	P	E	G	R	T	W	A	Q	P	G	Y	P	W									Q	P	G	Y	P	W	P	L	Y	G	N	E	G	M	G	W	A
Питер 110	G	R	R	Q	P	I	P	K	A	R	R	P	E	G	R	T	W	A	Q	P	G	Y	P	W									Q	P	G	Y	P	W	P	L	Y	D	N	E	G	M	G	W	A
Питер 111	G	R	R	Q	P	I	P	K	A	R	R	P	E	G	R	A	W	A	Q	P	G	Y	P	W									Q	P	G	Y	P	W	P	L	Y	G	N	E	G	M	G	W	A
Питер 112	G	R	R	Q	P	I	P	K	A	R	Q	P	E	G	R	V	W	A	Q	P	G	Y	P	W									Q	P	G	Y	P	W	P	L	Y	G	N	E	G	M	G	W	A
Новосибирск 113	G	R	R	Q	P	I	P	K	A	R	R	P	E	G	R	A	W	A	Q	P	G	Y	P	W									Q	P	G	Y	P	W	P	L	Y	G	N	E	G	M	G	W	A
Новосибирск 114	G	R	R	Q	P	I	P	K	A	R	R	P	E	G	R	S	W	A	H	P	G	Y	P	W									H	P	G	Y	P	W	P	L	Y	G	N	E	G	W	G	W	A
Новосибирск 115	G	R	R	Q	P	I	P	K	A	R	Q	P	K	G	R	T	W	A	Q	P	G	Y	P	W									Q	P	G	Y	P	W	P	L	Y	G	N	E	G	M	G	W	A
Новосибирск 116	G	R	R	Q	P	I	P	K	A	R	Q	P	E	G	R	A	W	A	Q	P	G	Y	P	W									Q	P	G	Y	P	W	P	L	Y	G	N	E	G	M	G	W	A
Новосибирск 117	G	R	R	Q	P	I	P	K	A	R	R	P	E	G	R	T	W	A	Q	P	G	Y	P	W									Q	P	G	Y	P	W	P	L	Y	G	N	E	G	M	G	W	A
Новосибирск 118	G	R	R	Q	P	I	P	K	A	R	R	P	E	G	R	S	W	A	Q	P	G	Y	P	W									Q	P	G	Y	P	W	P	L	Y	G	N	E	G	M	G	W	A
Новосибирск 119	G	R	R	Q	P	I	P	K	A	R	Q	P	E	G	R	A	W	A	Q	P	G	Y	P	W									Q	P	G	Y	P	W	P	L	Y	G	N	E	G	M	G	W	A
Новосибирск 120	G	W	R	Q	P	I	P	K	A	R	R	P	E	V	R	A	W	A	Q	P	G	Y	P	W									Q	P	G	Y	P	W	P	L	Y	G	N	E	G	M	G	W	A
Новосибирск 121	G	R	R	Q	P	I	P	K	A	R	R	P	E	G	R	A	W	A	Q	P	G	Y	P	W									Q	P	G	Y	P	W	P	L	Y	G	N	E	G	M	G	W	A
Новосибирск 122	G	R	R	Q	P	I	P	K	A	R	R	P	E	G	R	T	W	A	Q	P	G	Y	P	W									Q	P	G	Y	P	W	P	L	Y	G	N	E	G	L	G	W	A
Новосибирск 123	G	R	R	Q	P	I	P	K	A	R	R	P	E	G	R	A	W	A	Q	P	G	Y	P	W									Q	P	G	Y	P	W	P	L	Y	G	N	E	G	L	G	W	A
Новосибирск 124	G	R	R	Q	P	I	P	K	A	R	R	P	E	G	R	A	W	A	Q	P	G	Y	P	W									Q	P	G	Y	P	W	P	L	Y	G	N	E	G	M	G	W	A
Новосибирск 125	G	R	R	Q	P	I	P	K	A	R	R	P	E	G	R	A	W	A	Q	P	G	Y	P	W									Q	P	G	Y	P	W	P	L	Y	G	N	E	G	M	G	W	A
Новосибирск 126	G	R	R	Q	P	I	P	K	A	R	R	P	E	G	R	A	W	A	Q	P	G	Y	P	W									Q	P	G	Y	P	W	P	L	Y	G	N	E	G	M	G	W	A
Новосибирск 127	G	R	R	Q	P	I	P	K	A	R	R	P	E	G	R	S	W	A	Q	P	G	Y	P	W									Q	P	G	Y	P	W	P	L	Y	G	N	E	G	M	G	W	A
Новосибирск 128	G	R	R	Q	P	I	P	K	A	R	Q	P	E	G	R	A	W	A	Q	P	G	Y	P	W									Q	P	G	Y	P	W	P	L	Y	G	N	E	G	M	G	W	A
Новосибирск 129	G	R	R	Q	P	I	P	K	A	R	R	P	E	G	R	A	W	A	Q	P	G	Y	P	W									Q	P	G	Y	P	W	P	L	Y	G	N	E	G	M	G	W	A
Новосибирск 130	G	R	R	Q	P	I	P	K	A	R	R	P	E	G	R	T	W	A	Q	P	G	Y	P	W									Q	P	G	Y	P	W	P	L	Y	G	N	E	G	M	G	W	A
Новосибирск 131	G	R	R	Q	P	I	P	K	A	R	R	P	E	G	R	A	W	A	Q	P	G	Y	P	W									Q	P	G	Y	P	W	P	L	Y	G	D	E	G	M	G	W	A
Новосибирск 132	G	R	R	Q	P	I	P	K	A	R	R	P	E	G	R	A	W	A	Q	P	G	Y	P	W									Q	P	G	Y	P	W	P	L	Y	G	N	E	G	M	G	W	A
Новосибирск 133	G	R	R	Q	P	I	P	K	A	R	R	P	E	G	R	T	W	A	Q	P	G	Y	P	W									Q	P	G	Y	P	W	P	L	Y	G	N	E	G	L	G	W	A
Новосибирск 134	G	R	R	Q	P	I	P	K	A	R	Q	P	E	G	R	A	W	A	Q	P	G	Y	P	W									Q	P	G	Y	P	W	P	L	Y	G	N	E	G	M	G	W	A
Новосибирск 135	G	R	R	Q	P	I	P	K	A	R	R	P	E	G	R	T	W	A	Q	P	G	Y	P	W									Q	P	G	Y	P	W	P	L	Y	G	N	E	G	L	G	W	A
Новосибирск 136	G	R	R	Q	P	I	P	K	A	R	R	P	E	G	R	T	W	A	Q	P	G	Y	P	W									Q	P	G	Y	P	W	P	L	Y	G	N	E	G	M	G	W	A
Новосибирск 137	G	R	R	Q	P	I	P	K	V	R	R	P	E	G	R	A	W	A	Q	P	G	Y	P	W									Q	P	G	Y	P	W	P	L	Y	G	N	E	G	L	G	W	A
Новосибирск 138	G	R	R	Q	P	I	P	R	A	R	Q	P	E	G	R	A	W	A	Q	P	G	Y	P	W									Q	P	G	Y	P	W	P	L	Y	G	N	E	G	M	G	W	A
Новосибирск 139	G	R	R	Q	P	I	P	K	A	R	R	P	E	G	R	T	W	A	Q	P	G	Y	P	W									Q	P	G	Y	P	W	P	L	Y	G	N	E	G	M	G	W	A
Новосибирск 140	G	R	R	Q	P	I	P	K	A	R	R	P	E	G	R	A	W	A	Q	P	G	Y	P	W									Q	P	G	Y	P	W	P	L	Y	G	N	E	G	M	G	W	A
Новосибирск 141	G	R	R	Q	P	I	P	K	A	R	R	P	E	G	R	T	W	A	Q	P	G	Y	P	W									Q	P	G	Y	P	W	P	L	Y	G	N	E	G	L	G	W	A
Хабаровск 142	G	R	R	Q	P	I	P	K	A	R	?	P	E	G	R	A	W	A	Q	P	G	Y	P	W									Q	P	G	Y	P	W	P	L	Y	G	N	E	G	M	G	W	A
Хабаровск 143	G	R	R	Q	P	I	P	K	A	R	Q	P	E	G	R	A	W	A	Q	P	G	Y	P	W									Q	P	G	Y	P	W	P	L	Y	G	N	E	G	M	G	W	A
Хабаровск 144	G	R	R	Q	P	I	P	K	A	R	R	P	E	G	R	A	W	A	Q	P	G	Y	P	W									Q	P	G	Y	P	W	P	L	Y	G	N	E	G	L	G	W	A
Хабаровск 145	G	R	R	Q	P	I	P	K	A	R	Q	P	E	G	R	T	W	A	Q	P	G	Y	P	W									Q	P	G	Y	P	W	P	L	Y	G	N	E	G	M	G	W	A
Хабаровск 146	G	R	R	Q	P	I	P	K	A	R	Q	P	E	G	R	A	W	A	Q	P	G	Y	P	W									Q	P	G	Y	P	W	P	L	Y	G	N	E	G	M	G	W	A
Хабаровск 147	G	R	R	Q	P	I	P	K	A	R	Q	P	E	G	R	A	W	A	Q	P	G	Y	P	W									Q	P	G	Y	P	W	P	L	Y	G	N	E	G	M	G	W	A
Хабаровск 148	G	R	R	Q	P	I	P	K	A	R	Q	T	E	G	R	A	W	A	Q	P	G	Y	P	W									Q	P	G	Y	P	W	P	L	Y	G	N	E	G	M	G	W	A
Хабаровск 149	G	R	R	Q	P	I	P	K	A	R	R	P	E	G	R	A	W	A	Q	P	G	Y	P	W									Q	P	G	Y	P	W	P	L	Y	G	N	E	G	L	G	W	A
Хабаровск 150	G	R	R	Q	P	I	P	K	A	R	R	T	E	G	R	A	W	A	Q	P	G	Y	P	W									Q	P	G	Y	P	W	P	L	Y	G	N	E	G	L	G	W	A
Хабаровск 151	G	R	R	Q	P	I	P	K	A	R	Q	P	E	G	R	A	W	A	Q	P	G	Y	P	W									Q	P	G	Y	P	W	P	L	Y	G	N	E	G	M	G	W	A
Хабаровск 152	G	R	R	Q	P	I	P	K	A	R	Q	P	E	G	R	A	W	A	Q	P	G	Y	P	W									Q	P	G	Y	P	W	P	L	Y	G	N	E	G	M	G	W	A
Хабаровск 153	G	R	R	Q	P	I	P	K	A	R	R	P	E	G	R	A	W	A	Q	P	G	Y	P	W									Q	P	G	Y	P	W	P	L	Y	G	N	E	G	M	G	W	A
Хабаровск 154	G	R	R	Q	P	I	P	K	A	R	R	P	E	G	R	A	W	A	Q	P	G	Y	P	W									Q	P	G	Y	P	W	P	L	Y	G	N	E	G	M	G	W	A
Хабаровск 155	G	R	R	Q	P	I	P	K	A	R	R	P	E	G	R	A	W	A	Q	P	G	Y	P	W									Q	P	G	Y	P	W	P	L	Y	G	N	E	G	M	G	W	A
Хабаровск 156	G	R	R	Q	P	I	P	K	A	R	R	P	E	G	R	T	W	A	Q	P	G	Y	P	W									Q	P	G	Y	P	W	P	L	Y	G	N	E	G	M	G	W	A
Хабаровск 157	G	R	R	Q	P	I	P	K	A	R	R	P	E	G	R	T	W	A	Q	P	G	Y	P	W									Q	P	G	Y	P	W	P	L	Y	G	N	E	G	M	G	W	A
Хабаровск 158	G	R	R	Q	P	I	P	K	A	R	R	P	E	G	R	A	W	A	Q	P	G	Y	P	W									Q	P	G	Y	P	W	P	L	Y	G	N	E	G	M	G	W	A
Хабаровск 159	G	R	R	Q	P	I	P	K	A	R	R	P	E	G	R	A	W	A	Q	P	G	Y	P	W									Q	P	G	Y	P	W	P	L	Y	G	N	E	G	L	G	W	A
Хабаровск 160	G	R	R	Q	P	I	P	K	A	R	R	P	E	G	R	T	W	A	Q	P	G	Y	P	W									Q	P	G	Y	P	W	P	L	Y	G	N	E	G	M	G	W	A
Хабаровск 161	G	R	R	Q	P	I	P	K	A	R	R	P	E	G	R	T	W	A	Q	P	G	Y	P	W									Q	P	G	Y	P	W	P	L	Y	G	N	E	G	M	G	W	A
Хабаровск 162	G	R	R	Q	P	I	P	K	A	R	Q	P	E	G	R	A	W	A	Q	P	G	Y	P	W									Q	P	G	Y	P	W	P	L	Y	G	N	E	G	M	G	W	A
Хабаровск 163	G	R	R	Q	P	I	P	K	A	R	R	P	E	G	R	A	W	A	Q	P	G	Y	P	W									Q	P	G	Y	P	W	P	L	Y	G	N	E	G	L	G	W	A
Хабаровск 164	G	R	R	Q	P	I	P	K	A	R	R	P	E	G	R	A	W	A	Q	P	G	Y	P	W									Q	P	G	Y	P	W	P	L	Y	G	N	E	G	M	G	W	A
Хабаровск 165	G	R	R	Q	P	I	P	K	A	R	R	P	E	G	R	A	W	A	Q	P	G	Y	P	W									Q	P	G	Y	P	W	P	L	Y	G	N	E	G	M	G	W	A
Ростов 166	G	R	R	Q	P	I	P	K	A	R	R	P	E	G	R	S	W	A	Q	P	G	Y	P	W									Q	P	G	Y	P	W	P	L	Y	G	N	E	G	M	G	W	A
Ростов 167	G	R	R	Q	P	I	P	K	A	R	R	T	E	G	R	T	W	A	Q	P	G	Y	P	W									Q	P	G	Y	P	W	P	L	Y	G	N	E	G	M	G	W	A
Ростов 168	G	R	R	Q	P	I	P	K	A	R	R	P	E	G	R	A	W	A	Q	P	G	Y	P	W									Q	P	G	Y	P	W	P	L	Y	G	N	E	G	M	G	W	A
Ростов 169	G	R	R	Q	P	I	P	K	A	R	R	P	E	G	R	T	W	A	Q	P	G	Y	P	W									Q	P	G	Y	P	W	P	L	Y	G	N	E	G	M	G	W	A
Ростов 170	G	R	R	Q	P	I	P	K	A	R	R	P	E	G	R	A	W	A	Q	P	G	Y	P	W									Q	P	G	Y	P	W	P	L	Y	G	N	E	G	M	G	W	A
Ростов 171	G	R	R	Q	P	I	P	K	A	R	R	P	E	G	R	T	W	A	Q	P	G	Y	P	W									Q	P	G	Y	P	W	P	L	Y	G	N	E	G	M	G	W	A
Ростов 172	G	R	R	Q	P	I	P	K	D	R	R	P	E	G	R	T	W	A	Q	P	G	Y	P	W									Q	P	G	Y	P	W	P	L	Y	G	N	E	G	M	G	W	A
Ростов 173	G	R	R	Q	P	I	P	K	A	R	R	P	E	G	R	T	W	A	Q	P	G	Y	P	W									Q	P	G	Y	P	W	P	L	Y	G	N	E	G	M	G	W	A
Свердловск 174	G	R	R	Q	P	I	P	K	A	R	R	P	E	G	R	A	W	A	Q	P	G	Y	P	W									Q	P	G	Y	P	W	P	L	Y	G	N	E	G	M	G	W	A
Свердловск 175	G	R	R	Q	P	I	P	K	A	R	Q	P	E	G	R	A	W	A	Q	P	G	Y	P	W									Q	P	G	Y	P	W	P	L	Y	G	N	E	G	M	G	W	A
Свердловск 176	G	R	R	Q	P	I	P	K	A	R	R	P	E	G	R	T	W	A	Q	P	G	Y	P	W									Q	P	G	Y	P	W	P	L	Y	G	N	E	G	M	G	W	A
Тыва 177	G	R	R	Q	P	I	P	K	A	R	R	P	E	G	R	A	W	A	Q	P	G	Y	P	W									Q	P	G	Y	P	W	P	L	Y	G	N	E	G	L	G	W	A
Тыва 178	G	R	R	Q	P	I	P	K	A	R	R	P	E	G	R	T	W	A	Q	P	G	Y	P	W									Q	P	G	Y	P	W	P	L	Y	G	N	E	G	M	G	W	A
Тыва 179	G	R	R	Q	P	I	P	K	A	R	R	P	E	G	R	A	W	A	Q	P	G	Y	P	W									Q	P	G	Y	P	W	P	L	Y	G	N	E	G	M	G	W	A
Тыва 180	G	R	R	Q	P	I	P	K	A	R	Q	P	E	G	R	A	W	A	Q	P	G	Y	P	W									Q	P	G	Y	P	W	P	L	Y	G	N	E	G	L	G	W	A
Тыва 181	G	R	R	Q	P	I	P	K	A	R	R	P	E	G	R	T	W	A	Q	P	G	Y	P	W									Q	P	G	Y	P	W	P	L	Y	G	N	E	G	M	G	W	A
Тыва 182	G	R	R	Q	P	I	P	K	A	R	R	P	E	G	R	T	W	A	Q	P	G	Y	P	W									Q	P	G	Y	P	W	P	L	Y	G	N	E	G	M	G	W	A
Якутия 183	G	R	R	Q	P	I	P	K	A	R	H	P	E	G	R	S	W	A	Q	P	G	Y	P	W									Q	P	G	Y	P	W	P	L	Y	G	N	E	G	M	G	W	A
Якутия 184	G	R	R	Q	P	I	P	K	A	R	R	P	E	G	R	T	W	A	Q	P	G	Y	P	W									Q	P	G	Y	P	W	P	L	Y	G	N	E	G	M	G	W	A
Якутия 185	G	R	R	Q	P	I	P	K	A	R	R	P	E	G	R	A	W	A	Q	P	G	Y	P	W									Q	P	G	Y	P	W	P	L	Y	G	N	E	G	L	G	W	A
Якутия 186	G	R	R	Q	P	I	P	K	A	R	R	P	E	G	R	T	W	A	Q	P	G	Y	P	W									Q	P	G	Y	P	W	P	L	Y	G	N	E	G	M	G	W	A
Якутия 187	G	R	R	Q	P	I	P	K	A	R	R	P	A	G	R	A	W	A	Q	P	G	Y	P	W									Q	P	G	Y	P	W	P	L	Y	G	N	E	G	M	G	W	A
Якутия 188	G	R	R	Q	P	I	P	K	A	R	R	P	E	G	R	T	W	A	Q	P	G	Y	P	W									Q	P	G	Y	P	W	P	L	Y	G	N	E	G	M	G	W	A
Якутия 189	G	R	R	Q	P	I	P	K	A	R	R	P	E	G	R	A	W	A	Q	P	G	Y	P	W									Q	P	G	Y	P	W	P	L	Y	G	N	E	G	M	G	W	A
[truncated: 11 more columns]

## Sheet: расч табл все 
(отсечка 2 замены из 189)	K(187) 98,94% R(2) 1,06%	A 97,35% V 2,12% D 0,53%	R 100%	R(128) 67,72% Q(51) 26,98% H(8) 4,23% Q/R(2) 1,06%	P(180) 95,77% S(3) 1,59% T(3) 1,59% R(3) 1,06%	E(187)98,94% A(1) 0,53% K(1)0,53%	G 100%	R 100%	A (102)53,97% T(70) 37,04% V(8) 4,23% S(8) 4,23% N(1) 0,53%
H70	67	68	69	70	71	72	73	74	75	кол-во	%			3а	68	69	70	71	72	73	74	75	кол-во	%
всего 8	K	A		H	P	E			S	1	0.125				M	R	R	S	E	G	R	S	1	0.006
	K	A		H	P	E			V	1	0.125				V	R	R	S	E	G	R	S	1	0.006
	K	A		H	P	E			A	3	0.375				V	R	R	S	E	G	R	S	1	0.006
	K	A		H	P	E			T	3	0.375				A	R	G	S	E	G	R	S	1	0.006
															A	R	L	S	E	G	R	S	1	0.006
Q70	67	68	69	70	71	72	73	74	75	кол-во	%				A	R	R	N	E	G	R	S	1	0.006
всего 51	R	A		Q	P	E			A	1	0.02				A	R	R	S	G	G	R	S	1	0.006
	R	V		Q	P	E			A	1	0.02				A	R	R	S	V	G	R	F	1	0.006
	K	A		Q	T	E			A	1	0.02				A	R	R	S	E	G	R	Y	1	0.006
	K	A		Q	P	E			N	1	0.02				A	R	R	C	E	G	R	S3	3	0.018
	K	A		Q	P	E			S	1	0.02				A	R	Q	S	E	G	R	S5	5	0.029
	K	V		Q	S	E			S	1	0.02				A	R	R	S	D	G	R	S7	7	0.041
	K	A		Q	R	E			T	1	0.02				A	R	R	S	E	G	R	S	147	0.86
	K	V		Q	R	E			T	1	0.02												171
	K	A		Q	P	K			T	1	0.02
	K	A		Q	P	E			V	7	0.137
	K	A		Q	P	E			T	8	0.157		85	86	87	88	89	90	91	92	93	94	95	96	97	98	99	100	101	102	103	104
	K	A		Q	P	E			A	27	0.529		P	S	G	N	E	G	W	G	W	A	G	W	L	L	S	P	R	G	S	R	1	0.006
													F	Y	G	N	E	G	C	G	W	A	G	W	L	L	S	P	R	G	S	R	1	0.006
R70	67	68	69	70	71	72	73	74	75	кол-во	%		L	Y	G	N	E	G	C	G	W	A	G	W	L	L	S	-	-	-	-	-	1	0.006
всего 128	K	A		R	S	E			A	1	0.008		L	Y	G	N	E	G	C	G	W	A	G	W	L	L	S	P	-	-	-	-	17	0.099
	K	V		R	P	E			A	1	0.008		L	Y	G	N	E	G	C	G	W	A	G	W	L	L	S	P	R	G	S	R	151	0.883
	K	A		R	T	E			A	1	0.008
	K	A		R	P	A			A	1	0.008
	K	A		R	S	E			T	1	0.008
	K	A		R	T	E			T	1	0.008
	K	D		R	P	E			T	1	0.008
	K	A		R	P	E			S	5	0.039
	K	A		R	P	E			T	52	0.406
	K	A		R	P	E			A	64	0.5
														1а	62	63	64	65	66	67	68	69	70	71	72	73	74	75
все	67	68	69	70	71	72	73	74	75	кол-во	%				R	Q	P	I	P	K	A	R	Q подтв.	P	E	G	R	T	1	0.034
всего 189	K	A		H	P	E			S	1	0.005				R	Q	P	I	P	K	A	R	P	P	E	G	R	T	1	0.034
	K	A		H	P	E			V	1	0.005				R	Q	P	I	P	K	A	R	R	L	E	G	R	T	1	0.034
	R	A		Q	P	E			A	1	0.005				R	Q	P	I	P	K	A	R	R	S	E	G	R	T	1	0.034
	R	V		Q	P	E			A	1	0.005				?	?	P	I	P	K	A	R	R	P	E	G	R	T	1	0.034
	K	A		Q	T	E			A	1	0.005				R	Q	P	I	P	K	A	R	R	P	E	G	R	A	3	0.103
	K	A		Q	P	E			N	1	0.005				R	Q	P	I	P	K	A	R	R	P	E	G	R	T	21	0.724
	K	A		Q	P	E			S	1	0.005																		29
	K	V		Q	S	E			S	1	0.005
	K	A		Q	R	E			T	1	0.005
	K	V		Q	R	E			T	1	0.005
	K	A		Q	P	K			T	1	0.005
	K	A		R	S	E			A	1	0.005
	K	V		R	P	E			A	1	0.005
	K	A		R	T	E			A	1	0.005													78	79	80	81	82	83	84	85	86	87	88	89	90	91	92	93	94	95	96	97	98	99	100	101	102	103
	K	A		R	P	A			A	1	0.005													Q	P	G	Y	P	W	P	L	Y	G	N	E	G	C	G	W	A	G	W	L	L	S	P	R	G	S
	K	A		R	S	E			T	1	0.005													Q	P	G	Y	P	W	P	L	Y	G	N	E	G	C	G	W	A	G	W	L	L	S	P	H	G	S
	K	A		R	T	E			T	1	0.005													Q	P	G	Y	P	W	P	L	Y	G	N	E	G	C	G	W	A	G	W	L	L	S	P	-	-	-
	K	D		R	P	E			T	1	0.005
	K	A		R/Q	P	E			T	1	0.005
	K	A		R/Q	P	E			A	1	0.005
	K	A		H	P	E			A	3	0.016
	K	A		H	P	E			T	3	0.016
	K	A		R	P	E			S	5	0.026
	K	A		Q	P	E			V	7	0.037
	K	A		Q	P	E			T	8	0.042
	K	A		Q	P	E			A	27	0.143
	K	A		R	P	E			T	52	0.275
	K	A		R	P	E			A	64	0.339
										189
	87	88	89	90	91	92	93	94	95	96	97	98	99	100	101	102	103	104	кол-во
	G	N	E	G	C	G	W	A	G	W	L	L	S	P	R	G	S	R	1	1
	87	88	89	90	91	92	93	94	95	96	97	98	99	100	101	102	103	104	кол-во	%
	G	N	E	G	L	G	W	A	G	W	F	L	S	P	R	G	S	R	1	0.029
	G	N	E	G	L	G	W	A	G	W	L	L	S	P	H	G	S	R	1	0.029
	G	N	E	G	L	G	W	A	G	W	L	L	S	P	-	-	-	-	3	0.086
	G	N	E	G	L	G	W	A	G	W	L	L	S	P	R	G	S	R	30	0.857
	87	88	89	90	91	92	93	94	95	96	97	98	99	100	101	102	103	104	кол-во	%
	A	N	E	G	M	G	W	A	G	W	L	L	S	P	R	G	S	R	1	0.007
	D	N	E	G	M	G	W	A	G	W	L	L	S	P	-	-	-	-	1	0.007
	G	D	E	G	M	G	W	A	G	W	L	L	S	P	R	G	S	R	1	0.007
	G	K	E	G	M	G	W	A	G	W	L	L	S	P	R	V	S	R	1	0.007
	G	N	Q	G	M	G	W	A	R	W	F	M	S	P	-	-	-	-	1	0.007
	G	N	E	G	M	G	W	A	R	W	L	L	S	P	R	G	S	R	1	0.007
	G	N	E	G	M	G	W	A	G	W	F	L	S	P	R	G	S	R	1	0.007
	G	N	E	G	M	G	W	A	G	W	L	L	S	P	H	G	S	R	9	0.059
	G	N	E	G	M	G	W	A	G	W	L	L	S	P	-	-	-	-	12	0.078
	G	N	E	G	M	G	W	A	G	W	L	L	S	P	R	G	L	W	1	0.007
	G	N	E	G	M	G	W	A	G	G	L	L	S	P	R	G	L	R	1	0.007
	G	N	E	G	M	G	W	A	G	W	L	L	S	P	R	G	S	Q	1	0.007
	G	N	E	G	M	G	W	A	G	W	L	L	S	P	R	G	S	R	122	0.797
																			153
	87	88	89	90	91	92	93	94	95	96	97	98	99	100	101	102	103	104	кол-во	%
	G	N	E	G	W	G	W	A	G	W	L	L	S	P	R	G	S	R	1	0.005
	G	N	E	G	C	G	W	A	G	W	L	L	S	P	R	G	S	R	1	0.005
	G	N	E	G	L	G	W	A	G	W	F	L	S	P	R	G	S	R	1	0.005
	G	N	E	G	L	G	W	A	G	W	L	L	S	P	H	G	S	R	1	0.005
	G	N	E	G	L	G	W	A	G	W	L	L	S	P	-	-	-	-	3	0.016
	G	N	E	G	L	G	W	A	G	W	L	L	S	P	R	G	S	R	30	0.159
	A	N	E	G	M	G	W	A	G	W	L	L	S	P	R	G	S	R	1	0.005
	D	N	E	G	M	G	W	A	G	W	L	L	S	P	-	-	-	-	1	0.005
	G	D	E	G	M	G	W	A	G	W	L	L	S	P	R	G	S	R	1	0.005
	G	K	E	G	M	G	W	A	G	W	L	L	S	P	R	V	S	R	1	0.005
	G	N	Q	G	M	G	W	A	R	W	F	M	S	P	-	-	-	-	1	0.005
	G	N	E	G	M	G	W	A	R	W	L	L	S	P	R	G	S	R	1	0.005
	G	N	E	G	M	G	W	A	G	W	F	L	S	P	R	G	S	R	1	0.005
	G	N	E	G	M	G	W	A	G	W	L	L	S	P	H	G	S	R	9	0.048
	G	N	E	G	M	G	W	A	G	W	L	L	S	P	-	-	-	-	12	0.063
	G	N	E	G	M	G	W	A	G	W	L	L	S	P	R	G	L	W	1	0.005
	G	N	E	G	M	G	W	A	G	G	L	L	S	P	R	G	L	R	1	0.005
	G	N	E	G	M	G	W	A	G	W	L	L	S	P	R	G	S	Q	1	0.005
	G	N	E	G	M	G	W	A	G	W	L	L	S	P	R	G	S	R	121	0.64
																			189
[truncated: 3 more columns]

## Sheet: 7685371.v2.
	Potential epitopes																	%(n=189)	Potential epitopes	PPC	HLA class I binding profile
	62	63	64	65	66	67	68	69	70	71	72	73	74	75	76	77	78
	without mutation
	W	P	L	Y	G	K	A	R	L									18.2	1. WPLYGNEGL	0.2401	B3501 B5101 B5102 B5301
		P	L	Y	G	N	E	G	L	G									2. PLYGNEGLG	NF
			L	Y	G	N	E	G	L	G	W								3. LYGNEGLGW	0.0813	B3909 B5701
				Y	G	N	E	G	L	G	W	A							4. YGNEGLGWA	NF
					G	N	E	G	L	G	W	A	G						5. GNEGLGWAG	NF
						N	E	G	L	G	W	A	G	W					6. NEGLGWAGW	0.0849	A2902
							E	G	L	G	W	A	G	W	L				7. EGLGWAGWL	0.1100	B5101
								G	L	G	W	A	G	W	L	L			8. GLGWAGWLL	0.7046	A0201 A0202 A0205 A0209 A2402 B0702
									L	G	W	A	G	W	L	L	S		9. LGWAGWLLS	NF
	with M91L mutation
	W	P	L	Y	G	N	E	G	M									77	1. WPLYGNEGM	0.2401	B3501 B5101 B5102 B5103 B5301
		P	L	Y	G	N	E	G	M	G									2. PLYGNEGMG	NF
			L	Y	G	N	E	G	M	G	W								3. LYGNEGMGW	0.0813	B5701
				Y	G	N	E	G	M	G	W	A							4. YGNEGMGWA	NF
					G	N	E	G	M	G	W	A	G						5. GNEGMGWAG	NF
						N	E	G	M	G	W	A	G	W					6. NEGMGWAGW	0.0849	A2902
							E	G	M	G	W	A	G	W	L				7. EGMGWAGWL	0.1100	B5101
								G	M	G	W	A	G	W	L	L			8. GMGWAGWLL	0.5614	A0201 A0209 A2402 B3909
									M	G	W	A	G	W	L	L	S		9. MGWAGWLLS	NF
